# Supplementary material for: Understanding high pressure molecular hydrogen with a hierarchical machine-learned potential
Source: Nat Commun. 2020 Oct 6;11:5014. doi: 10.1038/s41467-020-18788-9 (PMC7538439; doi:10.1038/s41467-020-18788-9)
Supplement: Supplementary file 4 — Supplementary Data 1 [file 41467_2020_18788_MOESM4_ESM.zip]

Archive with 22 entries (15 files):
- HMLP-plugin-for-LAMMPS/
- HMLP-plugin-for-LAMMPS/HMLP_code/
- HMLP-plugin-for-LAMMPS/HMLP_code/README.txt
- HMLP-plugin-for-LAMMPS/HMLP_code/cmake/
- HMLP-plugin-for-LAMMPS/HMLP_code/cmake/CMakeLists.txt
- HMLP-plugin-for-LAMMPS/HMLP_code/cmake/pair_ml_energy.cpp
- HMLP-plugin-for-LAMMPS/HMLP_code/cmake/pair_ml_energy.h
- HMLP-plugin-for-LAMMPS/HMLP_code/make/
- HMLP-plugin-for-LAMMPS/HMLP_code/make/MAKE/
- HMLP-plugin-for-LAMMPS/HMLP_code/make/MAKE/Makefile.HMLP
- HMLP-plugin-for-LAMMPS/HMLP_code/make/Makefile.lib
- HMLP-plugin-for-LAMMPS/HMLP_code/make/pair_ml_energy.cpp
- HMLP-plugin-for-LAMMPS/HMLP_code/make/pair_ml_energy.h
- HMLP-plugin-for-LAMMPS/HMLP_code/make/style_pair.h
- HMLP-plugin-for-LAMMPS/ReadMe.txt
- HMLP-plugin-for-LAMMPS/doc/
- HMLP-plugin-for-LAMMPS/doc/pair_ml_energy.txt
- HMLP-plugin-for-LAMMPS/example/
- HMLP-plugin-for-LAMMPS/example/BondPair.txt
- HMLP-plugin-for-LAMMPS/example/Param_ML_pot.txt
- HMLP-plugin-for-LAMMPS/example/data.H2
- HMLP-plugin-for-LAMMPS/example/in.lammps
