# Supplementary material for: Understanding high pressure molecular hydrogen with a hierarchical machine-learned potential
Source: Nat Commun. 2020 Oct 6;11:5014. doi: 10.1038/s41467-020-18788-9 (PMC7538439; doi:10.1038/s41467-020-18788-9)
Supplement: Supplementary file 4 — Supplementary Data 1 [file 41467_2020_18788_MOESM4_ESM.zip › HMLP-plugin-for-LAMMPS/HMLP_code/README.txt]

== Building LAMMPS with the HMLP code ===

LAMMPS + HMLP can be built using either the traditional makefile build system, 
or using cmake. Instructions for both approaches are included here (make and 
cmake directories, respectively).

Regardless of compilation method, the user will need a stable release of LAMMPS 
(https://lammps.sandia.gov/) as well as the dlib c++ library (http://dlib.net/). 
They can be downloaded either as a tarball or using git:

* LAMMPS:
git clone -b stable https://github.com/lammps/lammps.git

* DLIB:
git clone https://github.com/davisking/dlib.git


== CMAKE ==

This is the most straight-forward approach for compiling LAMMPS + HMLP as it does not 
require dlib to compiled separately, and will automatically detect hardware and 
available libraries. 

To compile LAMMPS + HMLP using cmake:

1. Move dlib directory into lammps/src
	mv dlib lammps/src
	
2. Copy HMLP source files (pair_ml_energy.cpp and pair_ml_energy.h found
in the cmake/src directory of this tarball) into lammps/src

3. Copy CMakeLists.txt into the LAMMPS cmake directory

4. Make a build directory and run cmake. See lammps/cmake/README.md for LAMMPS cmake options.
	mkdir lammps/build
	cd lammps/build
	cmake [-D OPTION_A=VALUE_A -D OPTION_B=VALUE_B ...] ../cmake
	make 
	
This will yield the lmp executable in lammps/build/lmp.


== MAKE ==

To compile LAMMPS + HMLP with the traditional makefile approach, the dlib library must 
be compiled separately and linked with LAMMPS. 

To compile LAMMPS + HMLP with make:

1. Compile dlib using the following commands: 
	cd dlib/examples
	mkdir build
	cd build
	cmake ..
	cmake --build . --config Release

2. Add dlib to library path:
	export LIBRARY_PATH=/path/to/dlib/examples/build/dlib_build
	
3. Edit MAKE/Makefile.HMLP so that /path/to/dlib on line 51 is your actual path. Then copy 
Makefile.HMLP into lammps/src/MAKE/MINE.

4. Copy pair_ml_energy.cpp, pair_ml_energy.h, Makefile.lib and style_pair.h into lammps/src. 

5. Compile LAMMPS with the desired packages. See https://lammps.sandia.gov/doc/Build_package.html 
for information about installing packages with make.
	cd /path/to/lammps/src
	make [yes-pkg]
	make HMLP

This will yield the executable lammps/src/lmp_HMLP.


	
