# Supplementary material for: Understanding high pressure molecular hydrogen with a hierarchical machine-learned potential
Source: Nat Commun. 2020 Oct 6;11:5014. doi: 10.1038/s41467-020-18788-9 (PMC7538439; doi:10.1038/s41467-020-18788-9)
Supplement: Supplementary file 4 — Supplementary Data 1 [file 41467_2020_18788_MOESM4_ESM.zip › HMLP-plugin-for-LAMMPS/HMLP_code/cmake/CMakeLists.txt]

########################################
# CMake build system
# This file is part of LAMMPS
# Created by Christoph Junghans and Richard Berger

# Modified to compile LAMMPS with hydrogen ML potential + dlib libary
# Heather Wiebe, August 2020

cmake_minimum_required(VERSION 2.8.12)

project(lammps CXX)
set(SOVERSION 0)
get_filename_component(LAMMPS_SOURCE_DIR ${CMAKE_CURRENT_SOURCE_DIR}/../src ABSOLUTE)
get_filename_component(LAMMPS_LIB_SOURCE_DIR ${CMAKE_CURRENT_SOURCE_DIR}/../lib ABSOLUTE)
get_filename_component(LAMMPS_LIB_BINARY_DIR ${CMAKE_BINARY_DIR}/lib ABSOLUTE)
get_filename_component(LAMMPS_DOC_DIR ${CMAKE_CURRENT_SOURCE_DIR}/../doc ABSOLUTE)
get_filename_component(LAMMPS_TOOLS_DIR ${CMAKE_CURRENT_SOURCE_DIR}/../tools ABSOLUTE)
get_filename_component(LAMMPS_PYTHON_DIR ${CMAKE_CURRENT_SOURCE_DIR}/../python ABSOLUTE)
get_filename_component(LAMMPS_POTENTIALS_DIR ${CMAKE_CURRENT_SOURCE_DIR}/../potentials ABSOLUTE)

find_package(Git)

# by default, install into $HOME/.local (not /usr/local), so that no root access (and sudo!!) is needed
if (CMAKE_INSTALL_PREFIX_INITIALIZED_TO_DEFAULT)
  set(CMAKE_INSTALL_PREFIX "$ENV{HOME}/.local" CACHE PATH "default install path" FORCE )
endif()

# To avoid conflicts with the conventional Makefile build system, we build everything here
file(GLOB LIB_SOURCES ${LAMMPS_SOURCE_DIR}/[^.]*.cpp)
file(GLOB LMP_SOURCES ${LAMMPS_SOURCE_DIR}/main.cpp)
list(REMOVE_ITEM LIB_SOURCES ${LMP_SOURCES})

# Cmake modules/macros are in a subdirectory to keep this file cleaner
set(CMAKE_MODULE_PATH ${CMAKE_CURRENT_SOURCE_DIR}/Modules)

include(LAMMPSUtils)

get_lammps_version(${LAMMPS_SOURCE_DIR}/version.h LAMMPS_VERSION)

include(PreventInSourceBuilds)

if(NOT CMAKE_BUILD_TYPE AND NOT CMAKE_CXX_FLAGS)
  set(CMAKE_BUILD_TYPE RelWithDebInfo CACHE STRING "Choose the type of build, options are: None Debug Release RelWithDebInfo MinSizeRel." FORCE)
endif(NOT CMAKE_BUILD_TYPE AND NOT CMAKE_CXX_FLAGS)
string(TOUPPER "${CMAKE_BUILD_TYPE}" BTYPE)

# check for files auto-generated by make-based buildsystem
# this is fast, so check for it all the time
check_for_autogen_files(${LAMMPS_SOURCE_DIR})

######################################################################
# compiler tests
# these need ot be done early (before further tests).
#####################################################################
include(CheckCCompilerFlag)
include(CheckIncludeFileCXX)

if(${CMAKE_CXX_COMPILER_ID} STREQUAL "Intel")
  set (CMAKE_CXX_FLAGS "${CMAKE_CXX_FLAGS} -restrict -std=c++11")
endif()

option(DISABLE_CXX11_REQUIREMENT "Disable check that requires C++11 for compiling LAMMPS" OFF)
if(DISABLE_CXX11_REQUIREMENT)
  add_definitions(-DLAMMPS_CXX98)
# else()
#  set(CMAKE_CXX_STANDARD 11)
endif()

# GNU compiler features
if (${CMAKE_CXX_COMPILER_ID} STREQUAL "GNU")
  option(ENABLE_COVERAGE "Enable code coverage" OFF)
  mark_as_advanced(ENABLE_COVERAGE)
  if(ENABLE_COVERAGE)
    set (CMAKE_CXX_FLAGS "${CMAKE_CXX_FLAGS} --coverage")
  endif()
  option(ENABLE_SANITIZE_ADDRESS "Enable address sanitizer" OFF)
  mark_as_advanced(ENABLE_SANITIZE_ADDRESS)
  if(ENABLE_SANITIZE_ADDRESS)
    set (CMAKE_CXX_FLAGS "${CMAKE_CXX_FLAGS} -fsanitize=address")
  endif()
  option(ENABLE_SANITIZE_UNDEFINED "Enable undefined behavior sanitizer" OFF)
  mark_as_advanced(ENABLE_SANITIZE_UNDEFINED)
  if(ENABLE_SANITIZE_UNDEFINED)
    set (CMAKE_CXX_FLAGS "${CMAKE_CXX_FLAGS} -fsanitize=undefined")
  endif()
  option(ENABLE_SANITIZE_THREAD "Enable thread sanitizer" OFF)
  mark_as_advanced(ENABLE_SANITIZE_THREAD)
  if(ENABLE_SANITIZE_THREAD)
    set (CMAKE_CXX_FLAGS "${CMAKE_CXX_FLAGS} -fsanitize=thread")
  endif()
endif()

########################################################################
# User input options                                                   #
########################################################################
option(BUILD_EXE "Build lmp binary" ON)
if(BUILD_EXE)
  set(LAMMPS_MACHINE "" CACHE STRING "Suffix to append to lmp binary (WON'T enable any features automatically")
  mark_as_advanced(LAMMPS_MACHINE)
  if(LAMMPS_MACHINE)
    set(LAMMPS_MACHINE "_${LAMMPS_MACHINE}")
  endif()
  set(LAMMPS_BINARY lmp${LAMMPS_MACHINE})
endif()

option(BUILD_LIB "Build LAMMPS library" OFF)
if(BUILD_LIB)
  option(BUILD_SHARED_LIBS "Build shared library" OFF)
  if(BUILD_SHARED_LIBS) # for all pkg libs, mpi_stubs and linalg
    set(CMAKE_POSITION_INDEPENDENT_CODE ON)
  endif()
  set(LAMMPS_LIB_SUFFIX "" CACHE STRING "Suffix to append to liblammps and pkg-config file")
  mark_as_advanced(LAMMPS_LIB_SUFFIX)
  if(LAMMPS_LIB_SUFFIX)
    set(LAMMPS_LIB_SUFFIX "_${LAMMPS_LIB_SUFFIX}")
  endif()
endif()

option(BUILD_TOOLS "Build and install LAMMPS tools (msi2lmp, binary2txt, chain)" OFF)

if(NOT BUILD_EXE AND NOT BUILD_LIB)
  message(FATAL_ERROR "You need to at least enable one of two following options: BUILD_LIB or BUILD_EXE")
endif()

option(CMAKE_VERBOSE_MAKEFILE "Generate verbose Makefiles" OFF)
include(GNUInstallDirs)

set(LAMMPS_LINK_LIBS)
set(LAMMPS_DEPS)
set(LAMMPS_API_DEFINES)

set(DEFAULT_PACKAGES ASPHERE BODY CLASS2 COLLOID COMPRESS CORESHELL DIPOLE
  GRANULAR KSPACE LATTE MANYBODY MC MESSAGE MISC MOLECULE PERI POEMS QEQ
  REPLICA RIGID SHOCK SPIN SNAP SRD KIM PYTHON MSCG MPIIO VORONOI
  USER-ATC USER-AWPMD USER-BOCS USER-CGDNA USER-MESO USER-CGSDK USER-COLVARS
  USER-DIFFRACTION USER-DPD USER-DRUDE USER-EFF USER-FEP USER-H5MD USER-LB
  USER-MANIFOLD USER-MEAMC USER-MGPT USER-MISC USER-MOFFF USER-MOLFILE
  USER-NETCDF USER-PHONON USER-PLUMED USER-PTM USER-QTB USER-REAXC
  USER-SCAFACOS USER-SDPD USER-SMD USER-SMTBQ USER-SPH USER-TALLY USER-UEF
  USER-VTK USER-QUIP USER-QMMM USER-YAFF USER-ADIOS)
set(ACCEL_PACKAGES USER-OMP KOKKOS OPT USER-INTEL GPU)
foreach(PKG ${DEFAULT_PACKAGES} ${ACCEL_PACKAGES})
  option(PKG_${PKG} "Build ${PKG} Package" OFF)
endforeach()

######################################################
# download and unpack support binaries for compilation
# of windows binaries.
######################################################
if(${CMAKE_SYSTEM_NAME} STREQUAL "Windows")
  set(LAMMPS_THIRDPARTY_URL "http://download.lammps.org/thirdparty")
  file(DOWNLOAD "${LAMMPS_THIRDPARTY_URL}/opencl-win-devel.tar.gz" "${CMAKE_CURRENT_BINARY_DIR}/opencl-win-devel.tar.gz"
          EXPECTED_MD5 2c00364888d5671195598b44c2e0d44d)
  execute_process(COMMAND ${CMAKE_COMMAND} -E tar xzf opencl-win-devel.tar.gz WORKING_DIRECTORY ${CMAKE_CURRENT_BINARY_DIR})
  if(${CMAKE_SYSTEM_PROCESSOR} STREQUAL "x86")
    set(OpenCL_LIBRARY "${CMAKE_CURRENT_BINARY_DIR}/OpenCL/lib_win32/libOpenCL.dll")
  elseif(${CMAKE_SYSTEM_PROCESSOR} STREQUAL "x86_64")
    set(OpenCL_LIBRARY "${CMAKE_CURRENT_BINARY_DIR}/OpenCL/lib_win64/libOpenCL.dll")
  endif()
  set(OpenCL_INCLUDE_DIR "${CMAKE_CURRENT_BINARY_DIR}/OpenCL/include")
endif()

######################################################
######################################################
# packages with special compiler needs or external libs
######################################################
include_directories(${LAMMPS_SOURCE_DIR})

if(PKG_USER-ADIOS)
  # The search for ADIOS2 must come before MPI because
  # it includes its own MPI search with the latest FindMPI.cmake
  # script that defines the MPI::MPI_C target
  enable_language(C)
  find_package(ADIOS2 REQUIRED)
  list(APPEND LAMMPS_LINK_LIBS adios2::adios2)
endif()

# do MPI detection after language activation, if MPI for these language is required
set(MPI_CXX_SKIP_MPICXX TRUE)
find_package(MPI QUIET)
option(BUILD_MPI "Build MPI version" ${MPI_FOUND})
if(BUILD_MPI)
  find_package(MPI REQUIRED)
  include_directories(${MPI_CXX_INCLUDE_PATH})
  list(APPEND LAMMPS_LINK_LIBS ${MPI_CXX_LIBRARIES})
  option(LAMMPS_LONGLONG_TO_LONG "Workaround if your system or MPI version does not recognize 'long long' data types" OFF)
  if(LAMMPS_LONGLONG_TO_LONG)
    add_definitions(-DLAMMPS_LONGLONG_TO_LONG)
  endif()
else()
  enable_language(C)
  file(GLOB MPI_SOURCES ${LAMMPS_SOURCE_DIR}/STUBS/mpi.c)
  add_library(mpi_stubs STATIC ${MPI_SOURCES})
  include_directories(${LAMMPS_SOURCE_DIR}/STUBS)
  list(APPEND LAMMPS_LINK_LIBS mpi_stubs)
endif()

set(LAMMPS_SIZES "smallbig" CACHE STRING "LAMMPS integer sizes (smallsmall: all 32-bit, smallbig: 64-bit #atoms #timesteps, bigbig: also 64-bit imageint, 64-bit atom ids)")
set(LAMMPS_SIZES_VALUES smallbig bigbig smallsmall)
set_property(CACHE LAMMPS_SIZES PROPERTY STRINGS ${LAMMPS_SIZES_VALUES})
validate_option(LAMMPS_SIZES LAMMPS_SIZES_VALUES)
string(TOUPPER ${LAMMPS_SIZES} LAMMPS_SIZES)
add_definitions(-DLAMMPS_${LAMMPS_SIZES})
set(LAMMPS_API_DEFINES "${LAMMPS_API_DEFINES} -DLAMMPS_${LAMMPS_SIZES}")

# posix_memalign is not available on Windows
if(${CMAKE_SYSTEM_NAME} STREQUAL "Windows")
  set(LAMMPS_MEMALIGN "0" CACHE STRING "posix_memalign() is not available on Windows" FORCE)
else()
  set(LAMMPS_MEMALIGN "64" CACHE STRING "enables the use of the posix_memalign() call instead of malloc() when large chunks or memory are allocated by LAMMPS. Set to 0 to disable")
endif()
if(NOT ${LAMMPS_MEMALIGN} STREQUAL "0")
  add_definitions(-DLAMMPS_MEMALIGN=${LAMMPS_MEMALIGN})
endif()

option(LAMMPS_EXCEPTIONS "enable the use of C++ exceptions for error messages (useful for library interface)" OFF)
if(LAMMPS_EXCEPTIONS)
  add_definitions(-DLAMMPS_EXCEPTIONS)
  set(LAMMPS_API_DEFINES "${LAMMPS_API_DEFINES} -DLAMMPS_EXCEPTIONS")
endif()

# "hard" dependencies between packages resulting
# in an error instead of skipping over files
pkg_depends(MPIIO MPI)
pkg_depends(USER-ATC MANYBODY)
pkg_depends(USER-LB MPI)
pkg_depends(USER-PHONON KSPACE)
pkg_depends(USER-SCAFACOS MPI)

find_package(OpenMP QUIET)

# TODO: this is a temporary workaround until a better solution is found. AK 2019-05-30
# GNU GCC 9.x uses settings incompatible with our use of 'default(none)' in OpenMP pragmas
# where we assume older GCC semantics. For the time being, we disable OpenMP by default
# for GCC 9.x and beyond. People may manually turn it on, but need to run the script
# src/USER-OMP/hack_openmp_for_pgi_gcc9.sh on all sources to make it compatible with gcc 9.
if ((CMAKE_CXX_COMPILER_ID STREQUAL "GNU") AND (CMAKE_CXX_COMPILER_VERSION VERSION_GREATER 8.99.9))
  option(BUILD_OMP "Build with OpenMP support" OFF)
else()
  option(BUILD_OMP "Build with OpenMP support" ${OpenMP_FOUND})
endif()

if(BUILD_OMP)
  find_package(OpenMP REQUIRED)
  check_include_file_cxx(omp.h HAVE_OMP_H_INCLUDE)
  if(NOT HAVE_OMP_H_INCLUDE)
    message(FATAL_ERROR "Cannot find required 'omp.h' header file")
  endif()
  set (CMAKE_C_FLAGS "${CMAKE_C_FLAGS} ${OpenMP_C_FLAGS}")
  set (CMAKE_CXX_FLAGS "${CMAKE_CXX_FLAGS} ${OpenMP_CXX_FLAGS}")
endif()

if(PKG_MSCG OR PKG_USER-ATC OR PKG_USER-AWPMD OR PKG_USER-QUIP OR PKG_LATTE)
  enable_language(C)
  find_package(LAPACK)
  find_package(BLAS)
  if(NOT LAPACK_FOUND OR NOT BLAS_FOUND)
    if(CMAKE_GENERATOR STREQUAL "Ninja")
      status(FATAL_ERROR "Cannot build internal linear algebra library with Ninja build tool due to lack for Fortran support")
    endif()
    enable_language(Fortran)
    file(GLOB LAPACK_SOURCES ${LAMMPS_LIB_SOURCE_DIR}/linalg/[^.]*.[fF])
    add_library(linalg STATIC ${LAPACK_SOURCES})
    set(BLAS_LIBRARIES linalg)
    set(LAPACK_LIBRARIES linalg)
  else()
    list(APPEND LAPACK_LIBRARIES ${BLAS_LIBRARIES})
  endif()
endif()


find_package(JPEG QUIET)
option(WITH_JPEG "Enable JPEG support" ${JPEG_FOUND})
if(WITH_JPEG)
  find_package(JPEG REQUIRED)
  add_definitions(-DLAMMPS_JPEG)
  include_directories(${JPEG_INCLUDE_DIR})
  list(APPEND LAMMPS_LINK_LIBS ${JPEG_LIBRARIES})
endif()

find_package(PNG QUIET)
find_package(ZLIB QUIET)
if(PNG_FOUND AND ZLIB_FOUND)
  option(WITH_PNG "Enable PNG support" ON)
else()
  option(WITH_PNG "Enable PNG support" OFF)
endif()
if(WITH_PNG)
  find_package(PNG REQUIRED)
  find_package(ZLIB REQUIRED)
  include_directories(${PNG_INCLUDE_DIRS} ${ZLIB_INCLUDE_DIRS})
  list(APPEND LAMMPS_LINK_LIBS ${PNG_LIBRARIES} ${ZLIB_LIBRARIES})
  add_definitions(-DLAMMPS_PNG)
endif()

find_program(GZIP_EXECUTABLE gzip)
find_package_handle_standard_args(GZIP REQUIRED_VARS GZIP_EXECUTABLE)
option(WITH_GZIP "Enable GZIP support" ${GZIP_FOUND})
if(WITH_GZIP)
  if(NOT GZIP_FOUND)
    message(FATAL_ERROR "gzip executable not found")
  endif()
  add_definitions(-DLAMMPS_GZIP)
endif()

find_program(FFMPEG_EXECUTABLE ffmpeg)
find_package_handle_standard_args(FFMPEG REQUIRED_VARS FFMPEG_EXECUTABLE)
option(WITH_FFMPEG "Enable FFMPEG support" ${FFMPEG_FOUND})
if(WITH_FFMPEG)
  if(NOT FFMPEG_FOUND)
    message(FATAL_ERROR "ffmpeg executable not found")
  endif()
  add_definitions(-DLAMMPS_FFMPEG)
endif()

if(BUILD_SHARED_LIBS)
  set(CONFIGURE_REQUEST_PIC "--with-pic")
  set(CMAKE_REQUEST_PIC "-DCMAKE_POSITION_INDEPENDENT_CODE=${CMAKE_POSITION_INDEPENDENT_CODE}")
  set(CUDA_REQUEST_PIC "-Xcompiler ${CMAKE_SHARED_LIBRARY_CXX_FLAGS}")
else()
  set(CONFIGURE_REQUEST_PIC)
  set(CMAKE_REQUEST_PIC)
  set(CUDA_REQUEST_PIC)
endif()

include(Packages/KSPACE)
include(Packages/PYTHON)
include(Packages/VORONOI)
include(Packages/USER-COLVARS)
include(Packages/USER-MOLFILE)
include(Packages/USER-NETCDF)
include(Packages/USER-PLUMED)
include(Packages/USER-QMMM)
include(Packages/USER-QUIP)
include(Packages/USER-SCAFACOS)
include(Packages/USER-SMD)
include(Packages/USER-VTK)
include(Packages/KIM)
include(Packages/LATTE)
include(Packages/MESSAGE)
include(Packages/MSCG)
include(Packages/COMPRESS)

# the windows version of LAMMPS requires a couple extra libraries
if(${CMAKE_SYSTEM_NAME} STREQUAL "Windows")
  list(APPEND LAMMPS_LINK_LIBS -lwsock32 -lpsapi)
endif()

########################################################################
# Basic system tests (standard libraries, headers, functions, types)   #
########################################################################
foreach(HEADER cmath)
  check_include_file_cxx(${HEADER} FOUND_${HEADER})
  if(NOT FOUND_${HEADER})
    message(FATAL_ERROR "Could not find needed header - ${HEADER}")
  endif(NOT FOUND_${HEADER})
endforeach(HEADER)

set(MATH_LIBRARIES "m" CACHE STRING "math library")
mark_as_advanced( MATH_LIBRARIES )
include(CheckLibraryExists)
if (CMAKE_VERSION VERSION_LESS "3.4")
  enable_language(C) # check_library_exists isn't supported without a C compiler before v3.4
endif()
# RB: disabled this check because it breaks with KOKKOS CUDA enabled
#foreach(FUNC sin cos)
#  check_library_exists(${MATH_LIBRARIES} ${FUNC} "" FOUND_${FUNC}_${MATH_LIBRARIES})
#  if(NOT FOUND_${FUNC}_${MATH_LIBRARIES})
#    message(FATAL_ERROR "Could not find needed math function - ${FUNC}")
#  endif(NOT FOUND_${FUNC}_${MATH_LIBRARIES})
#endforeach(FUNC)
list(APPEND LAMMPS_LINK_LIBS ${MATH_LIBRARIES})

######################################
# Generate Basic Style files
######################################
include(StyleHeaderUtils)
RegisterStyles(${LAMMPS_SOURCE_DIR})

##############################################
# add sources of enabled packages
############################################
foreach(PKG ${DEFAULT_PACKAGES})
  set(${PKG}_SOURCES_DIR ${LAMMPS_SOURCE_DIR}/${PKG})

  file(GLOB ${PKG}_SOURCES ${${PKG}_SOURCES_DIR}/[^.]*.cpp)
  file(GLOB ${PKG}_HEADERS ${${PKG}_SOURCES_DIR}/[^.]*.h)

  # check for package files in src directory due to old make system
  DetectBuildSystemConflict(${LAMMPS_SOURCE_DIR} ${${PKG}_SOURCES} ${${PKG}_HEADERS})

  if(PKG_${PKG})
    # detects styles in package and adds them to global list
    RegisterStyles(${${PKG}_SOURCES_DIR})

    list(APPEND LIB_SOURCES ${${PKG}_SOURCES})
    include_directories(${${PKG}_SOURCES_DIR})
  endif()

  RegisterPackages(${${PKG}_SOURCES_DIR})
endforeach()

# packages that need defines set
foreach(PKG MPIIO)
  if(PKG_${PKG})
    add_definitions(-DLMP_${PKG})
  endif()
endforeach()

# dedicated check for entire contents of accelerator packages
foreach(PKG ${ACCEL_PACKAGES})
  set(${PKG}_SOURCES_DIR ${LAMMPS_SOURCE_DIR}/${PKG})

  file(GLOB ${PKG}_SOURCES ${${PKG}_SOURCES_DIR}/[^.]*.cpp)
  file(GLOB ${PKG}_HEADERS ${${PKG}_SOURCES_DIR}/[^.]*.h)

  # check for package files in src directory due to old make system
  DetectBuildSystemConflict(${LAMMPS_SOURCE_DIR} ${${PKG}_SOURCES} ${${PKG}_HEADERS})

  RegisterPackages(${${PKG}_SOURCES_DIR})
endforeach()

##############################################
# add lib sources of (simple) enabled packages
############################################
foreach(SIMPLE_LIB POEMS USER-ATC USER-AWPMD USER-H5MD)
  if(PKG_${SIMPLE_LIB})
    string(REGEX REPLACE "^USER-" "" PKG_LIB "${SIMPLE_LIB}")
    string(TOLOWER "${PKG_LIB}" PKG_LIB)
    file(GLOB_RECURSE ${PKG_LIB}_SOURCES
      ${LAMMPS_LIB_SOURCE_DIR}/${PKG_LIB}/[^.]*.F
      ${LAMMPS_LIB_SOURCE_DIR}/${PKG_LIB}/[^.]*.c
      ${LAMMPS_LIB_SOURCE_DIR}/${PKG_LIB}/[^.]*.cpp)
    add_library(${PKG_LIB} STATIC ${${PKG_LIB}_SOURCES})
    list(APPEND LAMMPS_LINK_LIBS ${PKG_LIB})
    if(PKG_LIB STREQUAL awpmd)
      target_include_directories(awpmd PUBLIC ${LAMMPS_LIB_SOURCE_DIR}/awpmd/systems/interact ${LAMMPS_LIB_SOURCE_DIR}/awpmd/ivutils/include)
    elseif(PKG_LIB STREQUAL h5md)
      target_include_directories(h5md PUBLIC ${LAMMPS_LIB_SOURCE_DIR}/h5md/include ${HDF5_INCLUDE_DIRS})
    else()
      target_include_directories(${PKG_LIB} PUBLIC ${LAMMPS_LIB_SOURCE_DIR}/${PKG_LIB})
    endif()
  endif()
endforeach()

if(PKG_USER-AWPMD)
  target_link_libraries(awpmd ${LAPACK_LIBRARIES})
endif()

if(PKG_USER-ATC)
  if(LAMMPS_SIZES STREQUAL BIGBIG)
    message(FATAL_ERROR "The USER-ATC Package is not compatible with -DLAMMPS_BIGBIG")
  endif()
  target_link_libraries(atc ${LAPACK_LIBRARIES})
endif()

include(Packages/USER-H5MD)

######################################################################
# packages which selectively include variants based on enabled styles
# e.g. accelerator packages
######################################################################
include(Packages/CORESHELL)
include(Packages/QEQ)
include(Packages/USER-OMP)
include(Packages/USER-SDPD)
include(Packages/KOKKOS)
include(Packages/OPT)
include(Packages/USER-INTEL)
include(Packages/GPU)

######################################################
# Generate style headers based on global list of
# styles registered during package selection
# Generate packages headers from all packages
######################################################
set(LAMMPS_STYLE_HEADERS_DIR ${CMAKE_CURRENT_BINARY_DIR}/styles)

GenerateStyleHeaders(${LAMMPS_STYLE_HEADERS_DIR})
GeneratePackagesHeaders(${LAMMPS_STYLE_HEADERS_DIR})

include_directories(${LAMMPS_STYLE_HEADERS_DIR})

######################################
# Generate lmpinstalledpkgs.h
######################################
set(temp "#ifndef LMP_INSTALLED_PKGS_H\n#define LMP_INSTALLED_PKGS_H\n")
set(temp "${temp}const char * LAMMPS_NS::LAMMPS::installed_packages[] =  {\n")
set(temp_PKG_LIST ${DEFAULT_PACKAGES} ${ACCEL_PACKAGES})
list(SORT temp_PKG_LIST)
foreach(PKG ${temp_PKG_LIST})
    if(PKG_${PKG})
        set(temp "${temp}  \"${PKG}\",\n")
    endif()
endforeach()
set(temp "${temp}  NULL\n};\n#endif\n\n")
message(STATUS "Generating lmpinstalledpkgs.h...")
file(WRITE "${LAMMPS_STYLE_HEADERS_DIR}/lmpinstalledpkgs.h.tmp" "${temp}" )
execute_process(COMMAND ${CMAKE_COMMAND} -E copy_if_different "${LAMMPS_STYLE_HEADERS_DIR}/lmpinstalledpkgs.h.tmp" "${LAMMPS_STYLE_HEADERS_DIR}/lmpinstalledpkgs.h")

######################################
# Generate lmpgitversion.h
######################################
add_custom_target(gitversion COMMAND ${CMAKE_COMMAND}
  -DCMAKE_CURRENT_SOURCE_DIR="${CMAKE_CURRENT_SOURCE_DIR}"
  -DGIT_EXECUTABLE="${GIT_EXECUTABLE}"
  -DGIT_FOUND="${GIT_FOUND}"
  -DLAMMPS_STYLE_HEADERS_DIR="${LAMMPS_STYLE_HEADERS_DIR}"
  -P ${CMAKE_CURRENT_SOURCE_DIR}/Modules/generate_lmpgitversion.cmake)
set_property(DIRECTORY APPEND PROPERTY ADDITIONAL_MAKE_CLEAN_FILES ${LAMMPS_STYLE_HEADERS_DIR}/gitversion.h)
list(APPEND LAMMPS_DEPS gitversion)

###########################################
# Actually add executable and lib to build
############################################
add_subdirectory(${LAMMPS_SOURCE_DIR}/dlib dlib_build)
list(APPEND LAMMPS_LINK_LIBS dlib::dlib)

get_property(LANGUAGES GLOBAL PROPERTY ENABLED_LANGUAGES)
list (FIND LANGUAGES "Fortran" _index)
if (${_index} GREATER -1)
  list(APPEND LAMMPS_LINK_LIBS ${CMAKE_Fortran_IMPLICIT_LINK_LIBRARIES})
endif()
list(REMOVE_DUPLICATES LAMMPS_LINK_LIBS)
if(BUILD_LIB)
  add_library(lammps ${LIB_SOURCES})
  target_link_libraries(lammps ${LAMMPS_LINK_LIBS})
  if(LAMMPS_DEPS)
    add_dependencies(lammps ${LAMMPS_DEPS})
  endif()
  set(LAMMPS_CXX_HEADERS
    ${LAMMPS_SOURCE_DIR}/angle.h
    ${LAMMPS_SOURCE_DIR}/atom.h
    ${LAMMPS_SOURCE_DIR}/bond.h
    ${LAMMPS_SOURCE_DIR}/citeme.h
    ${LAMMPS_SOURCE_DIR}/comm.h
    ${LAMMPS_SOURCE_DIR}/compute.h
    ${LAMMPS_SOURCE_DIR}/dihedral.h
    ${LAMMPS_SOURCE_DIR}/domain.h
    ${LAMMPS_SOURCE_DIR}/error.h
    ${LAMMPS_SOURCE_DIR}/fix.h
    ${LAMMPS_SOURCE_DIR}/force.h
    ${LAMMPS_SOURCE_DIR}/group.h
    ${LAMMPS_SOURCE_DIR}/improper.h
    ${LAMMPS_SOURCE_DIR}/input.h
    ${LAMMPS_SOURCE_DIR}/kspace.h
    ${LAMMPS_SOURCE_DIR}/lammps.h
    ${LAMMPS_SOURCE_DIR}/lattice.h
    ${LAMMPS_SOURCE_DIR}/lmppython.h
    ${LAMMPS_SOURCE_DIR}/memory.h
    ${LAMMPS_SOURCE_DIR}/modify.h
    ${LAMMPS_SOURCE_DIR}/neighbor.h
    ${LAMMPS_SOURCE_DIR}/neigh_list.h
    ${LAMMPS_SOURCE_DIR}/output.h
    ${LAMMPS_SOURCE_DIR}/pair.h
    ${LAMMPS_SOURCE_DIR}/pointers.h
    ${LAMMPS_SOURCE_DIR}/region.h
    ${LAMMPS_SOURCE_DIR}/timer.h
    ${LAMMPS_SOURCE_DIR}/universe.h
    ${LAMMPS_SOURCE_DIR}/update.h
    ${LAMMPS_SOURCE_DIR}/variable.h)

  set_target_properties(lammps PROPERTIES OUTPUT_NAME lammps${LAMMPS_LIB_SUFFIX})
  set_target_properties(lammps PROPERTIES SOVERSION ${SOVERSION})
  install(TARGETS lammps LIBRARY DESTINATION ${CMAKE_INSTALL_LIBDIR} ARCHIVE DESTINATION ${CMAKE_INSTALL_LIBDIR})
  install(FILES ${LAMMPS_SOURCE_DIR}/library.h DESTINATION ${CMAKE_INSTALL_INCLUDEDIR}/lammps)
  install(FILES ${LAMMPS_CXX_HEADERS} DESTINATION ${CMAKE_INSTALL_INCLUDEDIR}/lammps)
  configure_file(pkgconfig/liblammps.pc.in ${CMAKE_CURRENT_BINARY_DIR}/liblammps${LAMMPS_LIB_SUFFIX}.pc @ONLY)
  install(FILES ${CMAKE_CURRENT_BINARY_DIR}/liblammps${LAMMPS_LIB_SUFFIX}.pc DESTINATION ${CMAKE_INSTALL_LIBDIR}/pkgconfig)
  configure_file(FindLAMMPS.cmake.in ${CMAKE_CURRENT_BINARY_DIR}/FindLAMMPS${LAMMPS_LIB_SUFFIX}.cmake @ONLY)
  install(FILES ${CMAKE_CURRENT_BINARY_DIR}/FindLAMMPS${LAMMPS_LIB_SUFFIX}.cmake DESTINATION ${CMAKE_INSTALL_DATADIR}/cmake/Modules)
else()
  list(APPEND LMP_SOURCES ${LIB_SOURCES})
endif()

if(BUILD_EXE)
  add_executable(lmp ${LMP_SOURCES})
  if(BUILD_LIB)
    target_link_libraries(lmp lammps)
  else()
    target_link_libraries(lmp ${LAMMPS_LINK_LIBS})
    if(LAMMPS_DEPS)
      add_dependencies(lmp ${LAMMPS_DEPS})
    endif()
  endif()

  set_target_properties(lmp PROPERTIES OUTPUT_NAME ${LAMMPS_BINARY})
  install(TARGETS lmp DESTINATION ${CMAKE_INSTALL_BINDIR})
  install(FILES ${LAMMPS_DOC_DIR}/lammps.1 DESTINATION ${CMAKE_INSTALL_MANDIR}/man1 RENAME ${LAMMPS_BINARY}.1)
endif()

if(BUILD_TOOLS)
  add_executable(binary2txt ${LAMMPS_TOOLS_DIR}/binary2txt.cpp)
  install(TARGETS binary2txt DESTINATION ${CMAKE_INSTALL_BINDIR})

  # ninja-build currently does not support fortran. thus we skip building this tool
  if(CMAKE_GENERATOR STREQUAL "Ninja")
    message(STATUS "Skipping building 'chain.x' with Ninja build tool due to lack of Fortran support")
  else()
    enable_language(Fortran)
    add_executable(chain.x ${LAMMPS_TOOLS_DIR}/chain.f)
    target_link_libraries(chain.x ${CMAKE_Fortran_IMPLICIT_LINK_LIBRARIES})
    install(TARGETS chain.x DESTINATION ${CMAKE_INSTALL_BINDIR})
  endif()

  enable_language(C)
  get_filename_component(MSI2LMP_SOURCE_DIR ${LAMMPS_TOOLS_DIR}/msi2lmp/src ABSOLUTE)
  file(GLOB MSI2LMP_SOURCES ${MSI2LMP_SOURCE_DIR}/[^.]*.c)
  add_executable(msi2lmp ${MSI2LMP_SOURCES})
  target_link_libraries(msi2lmp m)
  install(TARGETS msi2lmp DESTINATION ${CMAKE_INSTALL_BINDIR})
  install(FILES ${LAMMPS_DOC_DIR}/msi2lmp.1 DESTINATION ${CMAKE_INSTALL_MANDIR}/man1)
endif()

include(Documentation)

###############################################################################
# Install potential and force field files in data directory
###############################################################################
set(LAMMPS_INSTALL_DATADIR ${CMAKE_INSTALL_FULL_DATADIR}/lammps)
install(DIRECTORY ${LAMMPS_POTENTIALS_DIR} DESTINATION ${LAMMPS_INSTALL_DATADIR})
if(BUILD_TOOLS)
  install(DIRECTORY ${LAMMPS_TOOLS_DIR}/msi2lmp/frc_files DESTINATION ${LAMMPS_INSTALL_DATADIR})
endif()

configure_file(etc/profile.d/lammps.sh.in ${CMAKE_BINARY_DIR}/etc/profile.d/lammps.sh @ONLY)
configure_file(etc/profile.d/lammps.csh.in ${CMAKE_BINARY_DIR}/etc/profile.d/lammps.csh @ONLY)
install(
  FILES ${CMAKE_BINARY_DIR}/etc/profile.d/lammps.sh
        ${CMAKE_BINARY_DIR}/etc/profile.d/lammps.csh
  DESTINATION ${CMAKE_INSTALL_SYSCONFDIR}/profile.d
)

###############################################################################
# Install LAMMPS lib and python module into site-packages folder with
# "install-python" target.  Behaves exactly like "make install-python" for
# conventional build.  Only available, if a shared library is built.
# This is primarily for people that only want to use the Python wrapper.
###############################################################################
if(BUILD_LIB AND BUILD_SHARED_LIBS)
  find_package(PythonInterp)
  if (PYTHONINTERP_FOUND)
    add_custom_target(
      install-python
      ${PYTHON_EXECUTABLE} install.py -v ${LAMMPS_SOURCE_DIR}/version.h
      -m ${LAMMPS_PYTHON_DIR}/lammps.py
      -l ${CMAKE_BINARY_DIR}/liblammps${CMAKE_SHARED_LIBRARY_SUFFIX}
      WORKING_DIRECTORY  ${LAMMPS_PYTHON_DIR}
      COMMENT "Installing LAMMPS Python module")
  else()
    add_custom_target(
      install-python
      ${CMAKE_COMMAND} -E echo "Must have Python installed to install the LAMMPS Python module")
  endif()
else()
  add_custom_target(
    install-python
    ${CMAKE_COMMAND} -E echo "Must build LAMMPS as a shared library to use the Python module")
endif()

###############################################################################
# Add LAMMPS python module to "install" target. This is taylored for building
# LAMMPS for package managers and with different prefix settings.
# This requires either a shared library or that the PYTHON package is included.
###############################################################################
if((BUILD_LIB AND BUILD_SHARED_LIBS) OR (PKG_PYTHON))
  find_package(PythonInterp)
  if (PYTHONINTERP_FOUND)
    execute_process(COMMAND ${PYTHON_EXECUTABLE}
      -c "import distutils.sysconfig as cg; print(cg.get_python_lib(1,0,prefix='${CMAKE_INSTALL_PREFIX}'))"
      OUTPUT_VARIABLE PYTHON_DEFAULT_INSTDIR OUTPUT_STRIP_TRAILING_WHITESPACE)
    set(PYTHON_INSTDIR ${PYTHON_DEFAULT_INSTDIR} CACHE PATH "Installation folder for LAMMPS Python module")
    install(FILES ${LAMMPS_PYTHON_DIR}/lammps.py DESTINATION ${PYTHON_INSTDIR})
  endif()
endif()

include(Testing)
include(CodeCoverage)

###############################################################################
# Print package summary
###############################################################################
foreach(PKG ${DEFAULT_PACKAGES} ${ACCEL_PACKAGES})
  if(PKG_${PKG})
    message(STATUS "Building package: ${PKG}")
  endif()
endforeach()

get_directory_property(CPPFLAGS DIRECTORY ${CMAKE_SOURCE_DIR} COMPILE_DEFINITIONS)
include(FeatureSummary)
feature_summary(DESCRIPTION "The following tools and libraries have been found and configured:" WHAT PACKAGES_FOUND)
message(STATUS "<<< Build configuration >>>
   Build type       ${CMAKE_BUILD_TYPE}
   Install path     ${CMAKE_INSTALL_PREFIX}
   Compilers and Flags:
   C++ Compiler     ${CMAKE_CXX_COMPILER}
       Type         ${CMAKE_CXX_COMPILER_ID}
       Version      ${CMAKE_CXX_COMPILER_VERSION}
   C++ Flags        ${CMAKE_CXX_FLAGS} ${CMAKE_CXX_FLAGS_${BTYPE}}
   Defines          ${CPPFLAGS}")
get_property(LANGUAGES GLOBAL PROPERTY ENABLED_LANGUAGES)
list (FIND LANGUAGES "Fortran" _index)
if (${_index} GREATER -1)
  message(STATUS "Fortran Compiler ${CMAKE_Fortran_COMPILER}
           Type     ${CMAKE_Fortran_COMPILER_ID}
           Version  ${CMAKE_Fortran_COMPILER_VERSION}
   Fortran Flags    ${CMAKE_Fortran_FLAGS} ${CMAKE_Fortran_FLAGS_${BTYPE}}")
endif()
list (FIND LANGUAGES "C" _index)
if (${_index} GREATER -1)
  message(STATUS "C compiler ${CMAKE_C_COMPILER}
     Type     ${CMAKE_C_COMPILER_ID}
     Version  ${CMAKE_C_COMPILER_VERSION}
     C Flags  ${CMAKE_C_FLAGS} ${CMAKE_C_FLAGS_${BTYPE}}")
endif()
if(CMAKE_EXE_LINKER_FLAGS)
  message(STATUS "Linker flags:
   Executable      ${CMAKE_EXE_LINKER_FLAGS}")
endif()
if(BUILD_SHARED_LIBS)
  message(STATUS "Shared library flags:  ${CMAKE_SHARED_LINKER_FLAGS}")
else()
  message(STATUS "Static library flags:  ${CMAKE_STATIC_LINKER_FLAGS}")
endif()
message(STATUS "Link libraries: ${LAMMPS_LINK_LIBS}")
if(BUILD_MPI)
  message(STATUS "Using MPI with headers in ${MPI_CXX_INCLUDE_PATH} and ${MPI_CXX_LIBRARIES}")
endif()
if(PKG_GPU)
  message(STATUS "GPU API: ${GPU_API}")
  if(GPU_API STREQUAL "CUDA")
    message(STATUS "GPU architecture: ${GPU_ARCH}")
  elseif(GPU_API STREQUAL "OPENCL")
    message(STATUS "OpenCL parameter tuning: ${OCL_TUNE}")
  endif()
  message(STATUS "GPU precision: ${GPU_PREC}")
endif()
if(PKG_KOKKOS)
  message(STATUS "Kokkos Arch: ${KOKKOS_ARCH}")
endif()
if(PKG_KSPACE)
  message(STATUS "Using ${FFT} as primary FFT library")
  if(FFT_SINGLE)
    message(STATUS "Using single precision FFTs")
  else()
    message(STATUS "Using double precision FFTs")
  endif()
  if(FFT_FFTW_THREADS OR FFT_MKL_THREADS)
    message(STATUS "Using threaded FFTs")
  else()
    message(STATUS "Using non-threaded FFTs")
  endif()
  if(PKG_KOKKOS)
    if(KOKKOS_ENABLE_CUDA)
      if (${FFT} STREQUAL "KISS")
        message(STATUS "Kokkos FFT: KISS")
      else()
        message(STATUS "Kokkos FFT: cuFFT")
      endif()
    else()
      message(STATUS "Kokkos FFT: ${FFT}")
    endif()
  endif()
endif()
