# Supplementary material for: Understanding high pressure molecular hydrogen with a hierarchical machine-learned potential
Source: Nat Commun. 2020 Oct 6;11:5014. doi: 10.1038/s41467-020-18788-9 (PMC7538439; doi:10.1038/s41467-020-18788-9)
Supplement: Supplementary file 4 — Supplementary Data 1 [file 41467_2020_18788_MOESM4_ESM.zip › HMLP-plugin-for-LAMMPS/HMLP_code/cmake/pair_ml_energy.cpp]

/* ----------------------------------------------------------------------
   LAMMPS - Large-scale Atomic/Molecular Massively Parallel Simulator
   http://lammps.sandia.gov, Sandia National Laboratories
   Steve Plimpton, sjplimp@sandia.gov

   Copyright (2003) Sandia Corporation.  Under the terms of Contract
   DE-AC04-94AL85000 with Sandia Corporation, the U.S. Government retains
   certain rights in this software.  This software is distributed under
   the GNU General Public License.

   See the README file in the top-level LAMMPS directory.
------------------------------------------------------------------------- */

/* ----------------------------------------------------------------------
   Contributing author: Hongxiang Zong (XJTU& UoE), zonghust@mail.xjtu.edu.cn
   The University of Edinburgh
------------------------------------------------------------------------- */

#include "math.h"
#include "stdio.h"
#include "stdlib.h"
#include "string.h"
#include "pair_ml_energy.h"
#include "atom.h"
#include "force.h"
#include "update.h"
#include "comm.h"
#include "memory.h"
#include "neighbor.h"
#include "neigh_list.h"
#include "neigh_request.h"
#include "memory.h"
#include "error.h"
#include <iostream>
#include <vector>

#include <dlib/svm.h>

using namespace std;
using namespace dlib;
using namespace LAMMPS_NS;
#define MAXLINE 1024
/* ---------------------------------------------------------------------- */

PairMLEnergy::PairMLEnergy(LAMMPS *lmp) : Pair(lmp)
{
  nfeature = 1;
  ntarget = 1;
  single_enable = 0;
  restartinfo = 0;
  one_coeff = 1;
  manybody_flag = 0;

  nelements = 0;
  elements = NULL;
  
  eta_list = NULL;
  eta2_list = NULL;  
  rho_values = NULL;
  twoBodyInfo = NULL;
  rb_vect = NULL;
  pair_id = NULL;
  pair_neb_id =NULL; 
  pair_neb_JJ =NULL;
  bond_neb_id =NULL;

  f_Exp_part = NULL;
  alpha_arr = NULL;
  Basal_vectors =NULL;  
  fvect_dev = NULL;
  fvect_unit_Eg = NULL;
  
  nmax = 0;
  eta_num = 8;
  maxNeighbors = 0;
  zero_atom_energy = 0.0;

  comm_forward = 13;
  comm_reverse = 0;
}

/* ---------------------------------------------------------------------- */

PairMLEnergy::~PairMLEnergy()
{
  if (elements)
    for (int i = 0; i < nelements; i++) delete [] elements[i];
  delete [] elements;

  memory->destroy(Fvect_mpi_arr);
  memory->destroy(Target_mpi_arr);

  fvect_arr.clear();
  fvect_arr.shrink_to_fit();
  
  target_arr.clear();
  target_arr.shrink_to_fit();
  
  delete[] twoBodyInfo;
  memory->destroy(rho_values); 

  memory->destroy(f_Exp_part);
  memory->destroy(alpha_arr); 
  memory->destroy(Basal_vectors);  
  memory->destroy(fvect_dev);
  memory->destroy(fvect_unit_Eg); 
 
  if(allocated) {
    memory->destroy(setflag);
    memory->destroy(cutsq);
    delete [] map;
  }
  memory->destroy(rb_vect); 
  memory->destroy(pair_id); 
  memory->destroy(pair_neb_id);  
  memory->destroy(pair_neb_JJ);
  memory->destroy(bond_neb_id);
  memory->destroy(eta_list); 
  memory->destroy(eta2_list);  
}

/* ---------------------------------------------------------------------- */

void PairMLEnergy::compute(int eflag, int vflag)
{
  if (eflag || vflag) ev_setup(eflag, vflag);
  else evflag = vflag_fdotr =
         eflag_global = vflag_global = eflag_atom = vflag_atom = 0;
  // printf("Running to Here!\n");

  double cutforcesq = cutoff*cutoff;

  /// Grow per-atom array if necessary
    if (atom->nmax > nmax) {
	memory->destroy(rb_vect);
	memory->destroy(rho_values);	
    nmax = atom->nmax;
    memory->create(rb_vect,nmax,5,"pair:rb_vect");
    memory->create(rho_values,nmax,8,"pair:rho_values");	
  }


  double** const x = atom->x;
  int* const tag = atom->tag; 
  double** forces = atom->f;
  int nlocal = atom->nlocal;
  bool newton_pair = force->newton_pair;

  int inum_full = listfull->inum;
  int* ilist_full = listfull->ilist;
  int* numneigh_full = listfull->numneigh;
  int** firstneigh_full = listfull->firstneigh;

  int newMaxNeighbors = 0;
  for(int ii = 0; ii < inum_full; ii++) {
    int jnum = numneigh_full[ilist_full[ii]];
    if(jnum > newMaxNeighbors) newMaxNeighbors = jnum;
  }

  /// Allocate array for temporary bond info

  if(newMaxNeighbors > maxNeighbors) {
    maxNeighbors = newMaxNeighbors;
    delete[] twoBodyInfo;
    twoBodyInfo = new MEAM2Body[maxNeighbors];
	
	memory->destroy(pair_neb_id);
	memory->create(pair_neb_id,maxNeighbors+1,"pair_ml:pair_neb_id");	

     memory->destroy(pair_neb_JJ);
     memory->create(pair_neb_JJ,maxNeighbors+1,"pair_ml:pair_neb_JJ");
     memory->destroy(bond_neb_id);
     memory->create(bond_neb_id,maxNeighbors+1,"pair_ml:bond_neb_id");
  }

double mu_list[8] ={0.75,1.50,2.40,3.50,4.50,5.5,6.5,8.0};

 for(int ii = 0; ii < inum_full; ii++) {
    int i = ilist_full[ii];

   for(int k=0;k<8;k++)
	   rho_values[i][k] = 0.0;
   
    double xtmp = x[i][0];
    double ytmp = x[i][1];
    double ztmp = x[i][2];
    double bond_len = cutoff;
    int* jlist = firstneigh_full[i];
    int jnum = numneigh_full[i];
	
    for(int jj = 0; jj < jnum; jj++) {
      int j = jlist[jj];
      j &= NEIGHMASK;
	  
      double jdelx = x[j][0] - xtmp;
      double jdely = x[j][1] - ytmp;
      double jdelz = x[j][2] - ztmp;
      double rij_sq = jdelx*jdelx + jdely*jdely + jdelz*jdelz;

     if(rij_sq < cutforcesq) {
        double rij = sqrt(rij_sq);		

        double fc_rij= fun_cutoff(rij,cutoff);
        for(int k=0;k<8;k++)
	        rho_values[i][k] += exp(-1.0*pow(rij/eta_list[k],2))*fc_rij;


      if(tag[j]!=pair_id[tag[i]]) continue;
   
      if(rij < bond_len)
        {
             bond_len = rij;
	     rb_vect[i][0]=jdelx ;
	     rb_vect[i][1]=jdely ;
	     rb_vect[i][2]=jdelz ;
	     rb_vect[i][3]=rij ;
	     rb_vect[i][4]=1.0*j;		 
              }

	   }			  
			  
     }   
  } 
  
 
 // Communicate bond vectors
  comm->forward_comm_pair(this); 
  

 for(int ii = 0; ii < inum_full; ii++) {
    int i = ilist_full[ii];
    double PotEg = 0.0;
    int NebJ_num=0;
	
    double xtmp = x[i][0];
    double ytmp = x[i][1];
    double ztmp = x[i][2];
    double bond_len = rb_vect[i][3];
    int* jlist = firstneigh_full[i];
    int jnum = numneigh_full[i];
	
    PotEg += 0.5*bond_Eg(bond_len);

    int numBonds = 0;
    double fagl = 0;
    double  evdwl = 0.0;	
    MEAM2Body* nextTwoBodyInfo = twoBodyInfo;   


    for(int k=0;k<eta_num;k++){
	  fvect_unit_Eg[k] = 0.0;
        // fvect_unit(k) = 0.0;
       }
 
   double RNN_vect[4];
   int RNN_j ;
   RNN_vect[3] = cutoff;
 
   for(int jj = 0; jj < jnum; jj++) {
      int j = jlist[jj];
      j &= NEIGHMASK;

      double jdelx = x[j][0] - xtmp;
      double jdely = x[j][1] - ytmp;
      double jdelz = x[j][2] - ztmp;
      double rij_sq = jdelx*jdelx + jdely*jdely + jdelz*jdelz;
 
      if(rij_sq < cutforcesq) {
        double rij = sqrt(rij_sq);		
          pair_neb_JJ[NebJ_num]=jj;
          pair_neb_id[NebJ_num++]=j;

        double fc_rij= fun_cutoff(rij,cutoff);
        for(int k=0;k<8;k++){
	    fvect_unit_Eg[k+8] += 0.5*cos(k*rij)*exp(-1.0*rij/eta_list[k])*fc_rij;
          
         if(rij<RNN_vect[3]) 
           {
              RNN_vect[0] = jdelx;
              RNN_vect[1] = jdely;
              RNN_vect[2] = jdelz;
              RNN_vect[3] = rij;
              RNN_j  = j;
                     }

               }

        if(rij > 3.0) continue;
        nextTwoBodyInfo->tag = j;
        nextTwoBodyInfo->r = rij;
        nextTwoBodyInfo->fcut = fun_cutoff(rij,3.25);
        nextTwoBodyInfo->fcut_dev = fun_cutoff_dev(rij,3.25);		
        nextTwoBodyInfo->del[0] = jdelx / rij;
        nextTwoBodyInfo->del[1] = jdely / rij;
        nextTwoBodyInfo->del[2] = jdelz / rij;


        for(int kk = 0; kk < numBonds; kk++) {
          const MEAM2Body& bondk = twoBodyInfo[kk];
          double cos_theta = (nextTwoBodyInfo->del[0]*bondk.del[0] +
                              nextTwoBodyInfo->del[1]*bondk.del[1] +
                              nextTwoBodyInfo->del[2]*bondk.del[2]);
        double cos_theta2=cos_theta*cos_theta;
        double fkk_cut=nextTwoBodyInfo->fcut*bondk.fcut;
	    double rik = bondk.r;
        double rdij2 = pow(rij-rik,2);

        double G_cos1 =  1.0;
        double G_cos2 =  cos_theta;		
        double G_cos3 = (3*cos_theta2-1);
        double G_cos4 = cos_theta*(5*cos_theta2 -3);

       for(int t=0;t<4;t++)
	 {
            double  prefactor=fkk_cut*exp(-1.0*rdij2/eta_list[2*t+1]);			
	    fvect_unit_Eg[t+16] += prefactor*G_cos1;
            fvect_unit_Eg[t+20] += prefactor*G_cos2;
            fvect_unit_Eg[t+24] += prefactor*G_cos3;
            fvect_unit_Eg[t+28] += prefactor*G_cos4;
			}
		
        }		  
		  
		  
	     numBonds++;
         nextTwoBodyInfo++;
  		 

     }
 }


double rho[24],rho_m[24],exp_bond[8];  
 

	

  for(int jj = 0; jj < NebJ_num; jj++)
  {
          int jat = pair_neb_JJ[jj];
          bond_neb_id[jat] = 0;
  }

     for(int jat = 0; jat < NebJ_num; jat++) {
           int j = pair_neb_id[jat];
           int jj =  pair_neb_JJ[jat];

    if(bond_neb_id[jj] !=0) continue;

         for(int kat=jat+1;kat<NebJ_num;kat++)
         {
           int m = pair_neb_id[kat];
           int kk = pair_neb_JJ[kat];

      double jdelx = x[j][0] - x[m][0];
      double jdely = x[j][1] - x[m][1];
      double jdelz = x[j][2] - x[m][2];
      double rmj_sq = jdelx*jdelx + jdely*jdely + jdelz*jdelz;
      double rmj = sqrt(rmj_sq);

       if(fabs(rmj-rb_vect[j][3])<0.01)
           {
                  bond_neb_id[jj] = m;
                  bond_neb_id[kk] = j;
                  }
           }
         }

//printf("nbond =%d\n",numBonds);

int pt; 

 for(int k=0;k<8;k++)
  {
    fvect_unit_Eg[k+32]= rho_values[i][k]*(log(rho_values[i][k])-1);
       }

 for(int k=0;k<24;k++)
   if(k<8)
    rho[k]= rho_values[i][k];
   else
    rho[k] = 0.0;

	 
    double rix,riy,riz,ris,rjx,rjy,rjz,rjs;
    double x_cent,y_cent,z_cent,rx,ry,rz,Rs,Rs2;
    int atom_i,atom_m,atom_j,atom_l;	
    rix=rb_vect[i][0]/rb_vect[i][3];
    riy=rb_vect[i][1]/rb_vect[i][3];
    riz=rb_vect[i][2]/rb_vect[i][3];
    ris=rb_vect[i][3];	
	

    for(int jj = 0; jj < jnum; jj++)
      {
	      pair_neb_id[jj] = 0;	
	   }	
 
  // int n4 = 0; 
    for(int jat = 0; jat < NebJ_num; jat++) {
      int jj = pair_neb_JJ[jat];
      int j = jlist[jj];
      j &= NEIGHMASK;

      atom_j = j;
      atom_l = bond_neb_id[jj];//static_cast<int>(rb_vect[j][4]);
    //  if(tag[atom_l]!=pair_id[tag[j]]) printf("Error happened!!");

      double jdelx = x[j][0] - xtmp;
      double jdely = x[j][1] - ytmp;
      double jdelz = x[j][2] - ztmp;
      double rij_sq = jdelx*jdelx + jdely*jdely + jdelz*jdelz;
      if(rij_sq > cutforcesq) continue;

      rjs = rb_vect[j][3];	


      x_cent = jdelx+0.5*rb_vect[j][0];
      y_cent = jdely+0.5*rb_vect[j][1];
      z_cent = jdelz+0.5*rb_vect[j][2];
      rx=x_cent-0.5*rb_vect[i][0];
      ry=y_cent-0.5*rb_vect[i][1];
      rz=z_cent-0.5*rb_vect[i][2];
      Rs2=rx*rx+ry*ry+rz*rz;

	
     if(Rs2 < 0.01){	

	      double fpair_bond = 0.5*bond_force(bond_len)/bond_len;
		  
		  double delt_re = bond_len-0.736;
		  
for(int k=0;k<8;k++)
    fvect_unit_Eg[k] = 0.5*pow(delt_re,3)*exp(-1.0*pow(delt_re/eta_list[k],2))/3; 		  
		  
for(int k =0;k<8;k++)
  {
     fpair_bond += 0.5*fvect_dev[k]*(pow(delt_re,2)-2*pow(delt_re,4)/(3*eta2_list[k]))*exp(-1.0*pow(delt_re/eta_list[k],2))/bond_len;
            }		  

          forces[i][0] += jdelx*fpair_bond;
          forces[i][1] += jdely*fpair_bond;
          forces[i][2] += jdelz*fpair_bond;

          forces[j][0] -= jdelx*fpair_bond;
          forces[j][1] -= jdely*fpair_bond;
          forces[j][2] -= jdelz*fpair_bond;
			 
         if (evflag) ev_tally(i,j,nlocal,newton_pair,0.0,0.0,-fpair_bond,jdelx,jdely,jdelz);	
	 }else{
            double rij= sqrt(rij_sq);
            PotEg += 0.5*LJ_Epair(rij);
          }

        Rs = sqrt(Rs2);
        if(Rs >cutoff || Rs < 0.1) continue;

    int pair_flag = 0;
    for(int kk=0;kk<jj;kk++){
         int k = jlist[kk];
         k &= NEIGHMASK;
       if(tag[k] != tag[atom_l]||pair_neb_id[kk]==0) continue;
      double kdelx = 0.5*rb_vect[k][0] + x[k][0] - xtmp;
      double kdely = 0.5*rb_vect[k][1] + x[k][1] - ytmp;
      double kdelz = 0.5*rb_vect[k][2] + x[k][2] - ztmp;
      double ks2 = pow(kdelx-x_cent,2)+pow(kdely-y_cent,2)+pow(kdelz-z_cent,2); 
       if(ks2 < 0.01) pair_flag = 1;
       } 
    if(pair_flag!=0) continue;
    pair_neb_id[jj] =1;
 
	  
        rjx=rb_vect[j][0]/rb_vect[j][3];
        rjy=rb_vect[j][1]/rb_vect[j][3];
        rjz=rb_vect[j][2]/rb_vect[j][3];	  


		double uR_x,uR_y,uR_z;
        double gcos;
	    double cos_theta = rix*rjx+riy*rjy+riz*rjz;
	    double fcut_kkp = fun_cutoff(Rs,cutoff);

        uR_x=rx/Rs; uR_y=ry/Rs; uR_z=rz/Rs;
		
		
        double cos_theta2=cos_theta*cos_theta;
 	    double cos_theta_kr = rix*uR_x+riy*uR_y+riz*uR_z;
        double cos_theta_kr2 = cos_theta_kr*cos_theta_kr; 
	    double cos_theta_kpr =rjx*uR_x+rjy*uR_y+rjz*uR_z; 
        double cos_theta_kpr2 = cos_theta_kpr*cos_theta_kpr;
				   
				   
		 pt = 8;	  
		  
//1		 
	     rho[pt++]+= exp(-2*Rs)*fcut_kkp;
	 
		 
	    double  fr = fcut_kkp/Rs;
		
//2		rho[i][0]+=fcut_kkp*pow(rs,-1);
	     rho[pt++]+= fr;
		 
//3
	     gcos = ris*rjs*(1-3*cos_theta2);
		 rho[pt++]+= fr*gcos;
		 
		 fr = fcut_kkp*pow(Rs,-3);	

//4     rho[i][1]+=fcut_kkp*pow(rs,-3);
 
	     rho[pt++]+= ris*rjs*fr;
//5
            gcos = cos_theta2*cos_theta_kr2;
             rho[pt++]+= fr*gcos;
//6
            gcos = cos_theta2*cos_theta_kpr2;
             rho[pt++]+= fr*gcos;
		 
//7
        gcos = cos_theta_kr2;		 
		rho[pt++]+= fr*gcos;
		 
		 
//8	

	     gcos = (3*cos_theta2-1);
		 rho[pt++]+= fr*gcos;


//9 
 
	     gcos = cos_theta_kr2*cos_theta_kpr2;
         rho[pt++]+= fr*gcos;
		  
		 
//10

		 gcos = cos_theta*cos_theta_kr*cos_theta_kpr;
         rho[pt++]+= fr*gcos;

			  
 
		 fr = fcut_kkp*pow(Rs,-5);
		 
//11 	  
	     gcos = 1-3*cos_theta_kr2;
		 rho[pt++]+= fr*gcos;		 
		 
//12 		  
	     gcos = ris*rjs*(1-3*cos_theta2);
		 rho[pt++]+= fr*gcos;
		   

//13
		 gcos = 1-3*cos_theta_kpr2;
         rho[pt++]+= fr*gcos;
		 

//14 
		 gcos = 3*(cos_theta2+cos_theta_kr2+cos_theta_kpr2)-9*cos_theta*cos_theta_kr*cos_theta_kpr-2;
         rho[pt++]+= fr*gcos;
		 	 

//15
		 gcos = (1-5*(cos_theta_kr2+cos_theta_kpr2+3*cos_theta_kr2*cos_theta_kpr2)+2*pow(cos_theta-5*cos_theta_kr*cos_theta_kpr,2));
         rho[pt++]+= fr*gcos;

//16 
         gcos = 35*cos_theta_kr2*cos_theta_kr2-30*cos_theta_kr2+3; 
         rho[pt++]+= fr*gcos;		  
 

	   }

//   printf("pt =%d, nrho = %d\n",pt ,nrho);
   
 
   for (long ti = 0; ti < nrho; ++ti)	   
	   rho_m[ti] = norm_dev(ti)*(rho[ti]-norm_mean(ti));


//    printf("run to Here!\n");
   
  for (long ti = 0; ti < nvector; ++ti)
   {
       double ds2_Eule = 0.0;
       for(int k = 0;k<nrho;k++)
           ds2_Eule += pow(rho_m[k]-Basal_vectors[ti][k],2);
       f_Exp_part[ti] = alpha_arr[ti]*exp(-1.0*ds2_Eule*best_gamma);
       fvect_unit_Eg[ti+40] += f_Exp_part[ti];	   
           }
   
 
 
   double Uprime_i[24];
    for(int k =0; k <nrho; k++){
        Uprime_i[k] = 0.0;
        for (long ti = 0; ti < nvector; ++ti)
           Uprime_i[k] += -2.0*fvect_dev[ti+40]*best_gamma*(rho_m[k]-Basal_vectors[ti][k])*f_Exp_part[ti];
        Uprime_i[k] = Uprime_i[k]*norm_dev(k);
        }

 
	atom_i = i;
	atom_m = static_cast<int>(rb_vect[i][4]);	


    for(int jj = 0; jj < jnum; jj++)
      {
	      pair_neb_id[jj] = 0;	
	   }	
 
  // int n4 = 0; 
    for(int jat = 0; jat < NebJ_num; jat++) {
      int jj = pair_neb_JJ[jat];
      int j = jlist[jj];
      j &= NEIGHMASK;

      atom_j = j;
      atom_l = bond_neb_id[jj];//static_cast<int>(rb_vect[j][4]);
    //  if(tag[atom_l]!=pair_id[tag[j]]) printf("Error happened!!");

      double jdelx = x[j][0] - xtmp;
      double jdely = x[j][1] - ytmp;
      double jdelz = x[j][2] - ztmp;
      double rij_sq = jdelx*jdelx + jdely*jdely + jdelz*jdelz;
      if(rij_sq > cutforcesq) continue;
	  
      double  rij = sqrt(rij_sq);
      double  fpair = 0.0;

      double fc_rij= fun_cutoff(rij,cutoff);
      double fcp_coeff = fun_cutoff_dev(rij,cutoff)/rij;		
      for(int k=0;k<8;k++){
		  
         double fpair1_coeff =(-1.0*k*sin(k*rij)-cos(k*rij)/eta_list[k])*fc_rij/rij;
         double pair_pot1_deriv = (fpair1_coeff+fcp_coeff*cos(k*rij))*exp(-1.0*rij/eta_list[k]);
          fpair += 0.5*fvect_dev[k+8]*pair_pot1_deriv;		  
		  

        double fpair2_coeff = -2.0*fc_rij/eta2_list[k];
        double pair_pot2_deriv = (fpair2_coeff+fcp_coeff)*exp(-1.0*pow(rij/eta_list[k],2));
        double Urho1_prime_ij= 0.5*fvect_dev[k+32]*log(rho_values[i][k]*rho_values[j][k]);      
        fpair += (Uprime_i[k]+Urho1_prime_ij)*pair_pot2_deriv;
	  }
	

      x_cent = jdelx+0.5*rb_vect[j][0];
      y_cent = jdely+0.5*rb_vect[j][1];
      z_cent = jdelz+0.5*rb_vect[j][2];
      rx=x_cent-0.5*rb_vect[i][0];
      ry=y_cent-0.5*rb_vect[i][1];
      rz=z_cent-0.5*rb_vect[i][2];
      Rs2=rx*rx+ry*ry+rz*rz;
      Rs = sqrt(Rs2);

         if(Rs > 0.1)
              fpair += 0.5*LJ_fpair(rij);	
	
          forces[i][0] += jdelx*fpair;
          forces[i][1] += jdely*fpair;
          forces[i][2] += jdelz*fpair;

          forces[j][0] -= jdelx*fpair;
          forces[j][1] -= jdely*fpair;
          forces[j][2] -= jdelz*fpair;	
		  
	  if (evflag) ev_tally(i,j,nlocal,newton_pair,0.0,0.0,-fpair,jdelx, jdely, jdelz);		  
        if(Rs >cutoff || Rs < 0.1) continue;
      
    int pair_flag = 0;
    for(int kk=0;kk<jj;kk++){
         int k = jlist[kk];
         k &= NEIGHMASK;
       if(tag[k] != tag[atom_l]||pair_neb_id[kk]==0) continue;
      double kdelx = 0.5*rb_vect[k][0] + x[k][0] - xtmp;
      double kdely = 0.5*rb_vect[k][1] + x[k][1] - ytmp;
      double kdelz = 0.5*rb_vect[k][2] + x[k][2] - ztmp;
      double ks2 = pow(kdelx-x_cent,2)+pow(kdely-y_cent,2)+pow(kdelz-z_cent,2); 
       if(ks2 < 0.01) pair_flag = 1;
       } 
    if(pair_flag!=0) continue;
    pair_neb_id[jj] =1;
 
	  
        rjx=rb_vect[j][0]/rb_vect[j][3];
        rjy=rb_vect[j][1]/rb_vect[j][3];
        rjz=rb_vect[j][2]/rb_vect[j][3];	  
        rjs=rb_vect[j][3];

		
	    double uR_x,uR_y,uR_z,uij_x,uij_y,uij_z;
            double gcos,gcos_dr,gcos_dk,gcos_dkp;
	    double cos_theta = rix*rjx+riy*rjy+riz*rjz;
	    double fcut_kkp = fun_cutoff(Rs,cutoff);
 	    double fcut_kkp_dev = fun_cutoff_dev(Rs,cutoff);       

            uR_x=rx/Rs; uR_y=ry/Rs; uR_z=rz/Rs;
	    uij_x=jdelx/rij;uij_y=jdely/rij;uij_z=jdelz/rij;		
		
            double cos_theta2=cos_theta*cos_theta;
 	    double cos_theta_kr = rix*uR_x+riy*uR_y+riz*uR_z;
            double cos_theta_kr2 = cos_theta_kr*cos_theta_kr; 
	    double cos_theta_kpr =rjx*uR_x+rjy*uR_y+rjz*uR_z; 
            double cos_theta_kpr2 = cos_theta_kpr*cos_theta_kpr;
	    double cos_theta_i = rix*uij_x+riy*uij_y+riz*uij_z;
	    double cos_theta_j = -1.0*(rjx*uij_x+rjy*uij_y+rjz*uij_z);
		
		
  	double dcosdri[3],dcosdrj[3],dcosdim[3],dcosdij[3],dcosdji[3],dcosdjl[3];

            dcosdri[0]=(rjx-cos_theta*rix)/ris;
            dcosdri[1]=(rjy-cos_theta*riy)/ris;
            dcosdri[2]=(rjz-cos_theta*riz)/ris;
			
	    dcosdrj[0]=(rix-cos_theta*rjx)/rjs;
            dcosdrj[1]=(riy-cos_theta*rjy)/rjs;
            dcosdrj[2]=(riz-cos_theta*rjz)/rjs;

            dcosdim[0]=(uij_x-cos_theta_i*rix)/ris;
            dcosdim[1]=(uij_y-cos_theta_i*riy)/ris;
            dcosdim[2]=(uij_z-cos_theta_i*riz)/ris;
			
            dcosdij[0]=(rix-cos_theta_i*uij_x)/rij;
            dcosdij[1]=(riy-cos_theta_i*uij_y)/rij;
            dcosdij[2]=(riz-cos_theta_i*uij_z)/rij;			

            dcosdjl[0]=(-uij_x-cos_theta_j*rjx)/rjs;
            dcosdjl[1]=(-uij_y-cos_theta_j*rjy)/rjs;
            dcosdjl[2]=(-uij_z-cos_theta_j*rjz)/rjs;
			
            dcosdji[0]=(rjx+cos_theta_j*uij_x)/rij;
            dcosdji[1]=(rjy+cos_theta_j*uij_y)/rij;
            dcosdji[2]=(rjz+cos_theta_j*uij_z)/rij;	


// Rs2=rij^2 + 0.25*(ris^2 +rjs^2) -rij*(rjs*cos_theta_j + ris*cos_theta_i) -0.5*ris*rjs*cos_theta
  double dRs_rij = 0.5*(2*rij-rjs*cos_theta_j-ris*cos_theta_i)/Rs;
  double dRs_rim = 0.5*(0.5*ris-rij*cos_theta_i-0.5*rjs*cos_theta)/Rs;
  double dRs_rjl = 0.5*(0.5*rjs-rij*cos_theta_j-0.5*ris*cos_theta)/Rs; 
  double dRs_dcos_R = -0.25*ris*rjs/Rs;
  double dRs_dcos_i = -0.5*rij*ris/Rs;
  double dRs_dcos_j = -0.5*rij*rjs/Rs;
  
//cos_theta_kr = (rij*cos_theta_i + 0.5*rjs*cos_theta - 0.5*ris)/Rs
  double dcos_kr_dRs = -1.0*(rij*cos_theta_i+0.5*rjs*cos_theta-0.5*ris)/Rs2;
  double dcos_kr_rij = cos_theta_i/Rs;
  double dcos_kr_rim = -0.5/Rs;
  double dcos_kr_rjl = 0.5*cos_theta/Rs; 
  double dcos_kr_dcos_R = 0.5*rjs/Rs;
  double dcos_kr_dcos_i = rij/Rs;

//cos_theta_kpr = (-1.0*rij*cos_theta_j - 0.5*ris*cos_theta + 0.5*rjs)/Rs 
  double dcos_kpr_dRs = -1.0*(-1.0*rij*cos_theta_j-0.5*ris*cos_theta+0.5*rjs)/Rs2;
  double dcos_kpr_rij = -1.0*cos_theta_j/Rs;
  double dcos_kpr_rim = -0.5*cos_theta/Rs;
  double dcos_kpr_rjl = 0.5/Rs; 
  double dcos_kpr_dcos_R = -0.5*ris/Rs;
  double dcos_kpr_dcos_j = -1.0*rij/Rs;


		double fR4_ij[3],fR4_im[3],fR4_jl[3];
		
		fR4_ij[0] = dRs_rij*uij_x+dRs_dcos_i*dcosdij[0]-dRs_dcos_j*dcosdji[0];
		fR4_ij[1] = dRs_rij*uij_y+dRs_dcos_i*dcosdij[1]-dRs_dcos_j*dcosdji[1];
		fR4_ij[2] = dRs_rij*uij_z+dRs_dcos_i*dcosdij[2]-dRs_dcos_j*dcosdji[2];
		  
		fR4_im[0] = dRs_rim*rix+dRs_dcos_R*dcosdri[0]+dRs_dcos_i*dcosdim[0];
		fR4_im[1] = dRs_rim*riy+dRs_dcos_R*dcosdri[1]+dRs_dcos_i*dcosdim[1];
		fR4_im[2] = dRs_rim*riz+dRs_dcos_R*dcosdri[2]+dRs_dcos_i*dcosdim[2];		  
		
		fR4_jl[0] = dRs_rjl*rjx+dRs_dcos_R*dcosdrj[0]+dRs_dcos_j*dcosdjl[0];
		fR4_jl[1] = dRs_rjl*rjy+dRs_dcos_R*dcosdrj[1]+dRs_dcos_j*dcosdjl[1];
		fR4_jl[2] = dRs_rjl*rjz+dRs_dcos_R*dcosdrj[2]+dRs_dcos_j*dcosdjl[2];
		  
		  
		double fC4_kr_ij[3],fC4_kr_im[3],fC4_kr_jl[3];

		fC4_kr_ij[0] = dcos_kr_rij*uij_x+dcos_kr_dcos_i*dcosdij[0];
		fC4_kr_ij[1] = dcos_kr_rij*uij_y+dcos_kr_dcos_i*dcosdij[1];
		fC4_kr_ij[2] = dcos_kr_rij*uij_z+dcos_kr_dcos_i*dcosdij[2];

		fC4_kr_im[0] = dcos_kr_rim*rix+dcos_kr_dcos_R*dcosdri[0]+dcos_kr_dcos_i*dcosdim[0];
		fC4_kr_im[1] = dcos_kr_rim*riy+dcos_kr_dcos_R*dcosdri[1]+dcos_kr_dcos_i*dcosdim[1];
	        fC4_kr_im[2] = dcos_kr_rim*riz+dcos_kr_dcos_R*dcosdri[2]+dcos_kr_dcos_i*dcosdim[2];		  
		
		fC4_kr_jl[0] = dcos_kr_rjl*rjx+dcos_kr_dcos_R*dcosdrj[0];
	        fC4_kr_jl[1] = dcos_kr_rjl*rjy+dcos_kr_dcos_R*dcosdrj[1];
	        fC4_kr_jl[2] = dcos_kr_rjl*rjz+dcos_kr_dcos_R*dcosdrj[2];		
		
		
		double fC4_kpr_ij[3],fC4_kpr_im[3],fC4_kpr_jl[3];

		fC4_kpr_ij[0] = dcos_kpr_rij*uij_x-dcos_kpr_dcos_j*dcosdji[0];
		fC4_kpr_ij[1] = dcos_kpr_rij*uij_y-dcos_kpr_dcos_j*dcosdji[1];
		fC4_kpr_ij[2] = dcos_kpr_rij*uij_z-dcos_kpr_dcos_j*dcosdji[2];

		fC4_kpr_im[0] = dcos_kpr_rim*rix+dcos_kpr_dcos_R*dcosdri[0];
		fC4_kpr_im[1] = dcos_kpr_rim*riy+dcos_kpr_dcos_R*dcosdri[1];
	        fC4_kpr_im[2] = dcos_kpr_rim*riz+dcos_kpr_dcos_R*dcosdri[2];		  
		
		fC4_kpr_jl[0] = dcos_kpr_rjl*rjx+dcos_kpr_dcos_R*dcosdrj[0]+dcos_kpr_dcos_j*dcosdjl[0];
	        fC4_kpr_jl[1] = dcos_kpr_rjl*rjy+dcos_kpr_dcos_R*dcosdrj[1]+dcos_kpr_dcos_j*dcosdjl[1];
	        fC4_kpr_jl[2] = dcos_kpr_rjl*rjz+dcos_kpr_dcos_R*dcosdrj[2]+dcos_kpr_dcos_j*dcosdjl[2];	
		
		 
			  

		 double fij[3]= {0, 0, 0};
		 double fim[3]= {0, 0, 0};
		 double fjl[3]= {0, 0, 0};		 

         double fR_dipole_dev,fR_gcosdr_dev,fR_gcosdk_dev,fR_gcosdkp_dev;
		 double fR_dipole_dR_coeff,gcos_sum,gcos_dr_sum,gcos_dk_sum,gcos_dkp_sum,gcos_factor;
             double gcos_dri_sum,gcos_drj_sum,fR_dri_dev,fR_drj_dev;
	  
	     double  fE_coeff = fcut_kkp*exp(-2.0*Rs);
	     double  fR_coeff = fcut_kkp/Rs;
	     double  fR3_coeff = fR_coeff/Rs2;
             double  fR5_coeff = fR3_coeff/Rs2;
		 
	     double  fE_dev_coeff = (-2.0*fcut_kkp+fcut_kkp_dev)*exp(-2.0*Rs);
	     double fR_dev_coeff = (-1.0*fcut_kkp/Rs+fcut_kkp_dev)/Rs;
	     double fR3_dev_coeff = (-3.0*fcut_kkp/Rs+fcut_kkp_dev)*pow(Rs,-3);
	     double fR5_dev_coeff = (-5.0*fcut_kkp/Rs+fcut_kkp_dev)*pow(Rs,-5);
		 
   
double gcos_E,gcos_R[2], gcos_R3[7],gcos_R5[6];
double gcos_E_dr,gcos_R_dr[2], gcos_R3_dr[7],gcos_R5_dr[6];
double gcos_E_dk,gcos_R_dk[2], gcos_R3_dk[7],gcos_R5_dk[6];
double gcos_E_dkp,gcos_R_dkp[2], gcos_R3_dkp[7],gcos_R5_dkp[6];
double gcos_E_dri,gcos_R_dri[2], gcos_R3_dri[7],gcos_R5_dri[6];
double gcos_E_drj,gcos_R_drj[2], gcos_R3_drj[7],gcos_R5_drj[6];

//1						   
      gcos_E = 1.0;
      gcos_E_dr = 0.0;
      gcos_E_dk = 0.0;
      gcos_E_dkp = 0.0;
      gcos_E_dri = 0.0;
      gcos_E_drj = 0.0;
//2						   
      gcos_R[0] = 1.0;
      gcos_R_dr[0] = 0.0;
      gcos_R_dk[0] = 0.0;
      gcos_R_dkp[0] = 0.0;
      gcos_R_dri[0] = 0.0;
      gcos_R_drj[0] = 0.0;
//3						   
      gcos_R[1] = ris*rjs*(1-3.0*cos_theta2);
      gcos_R_dr[1] = -6*ris*rjs*cos_theta;
      gcos_R_dk[1] = 0.0;
      gcos_R_dkp[1] = 0.0;	  
      gcos_R_dri[1] = rjs*(1-3.0*cos_theta2);
      gcos_R_drj[1] = ris*(1-3.0*cos_theta2);
//4
      gcos_R3[0] = ris*rjs;
      gcos_R3_dr[0] = 0.0;
      gcos_R3_dk[0] = 0.0;
      gcos_R3_dkp[0] = 0.0;
      gcos_R3_dri[0] = rjs;
      gcos_R3_drj[0] = ris;
//5
      gcos_R3[1] = cos_theta2*cos_theta_kr2;
      gcos_R3_dr[1] = 2*cos_theta*cos_theta_kr2;
      gcos_R3_dk[1] = 2*cos_theta2*cos_theta_kr;
      gcos_R3_dkp[1] = 0.0;
      gcos_R3_dri[1] = 0.0;
      gcos_R3_drj[1] = 0.0; 
//6
      gcos_R3[2] = cos_theta2*cos_theta_kpr2;
      gcos_R3_dr[2] = 2*cos_theta*cos_theta_kpr2;
      gcos_R3_dk[2] = 0.0;
      gcos_R3_dkp[2] = 2*cos_theta2*cos_theta_kpr;
      gcos_R3_dri[2] = 0.0;
      gcos_R3_drj[2] = 0.0; 	
	  
//7	  
      gcos_R3[3] = cos_theta_kr2;
      gcos_R3_dr[3] = 0.0;
      gcos_R3_dk[3] = 2*cos_theta_kr;
      gcos_R3_dkp[3] = 0.0;	  
      gcos_R3_dri[3] = 0.0;
      gcos_R3_drj[3] = 0.0;
//8	  
      gcos_R3[4] = 3*cos_theta2-1;
      gcos_R3_dr[4] = 6*cos_theta;
      gcos_R3_dk[4] = 0.0;
      gcos_R3_dkp[4] = 0.0;
      gcos_R3_dri[4] = 0.0;
      gcos_R3_drj[4] = 0.0;				   
//9	  
      gcos_R3[5] = cos_theta_kr2*cos_theta_kpr2;
      gcos_R3_dr[5] = 0.0;
      gcos_R3_dk[5] = 2*cos_theta_kr*cos_theta_kpr2;
      gcos_R3_dkp[5] = 2*cos_theta_kr2*cos_theta_kpr;	
      gcos_R3_dri[5] = 0.0;
      gcos_R3_drj[5] = 0.0;
//10	  
      gcos_R3[6] = cos_theta*cos_theta_kr*cos_theta_kpr;
      gcos_R3_dr[6] = cos_theta_kr*cos_theta_kpr;
      gcos_R3_dk[6] = cos_theta*cos_theta_kpr;
      gcos_R3_dkp[6] = cos_theta*cos_theta_kr;
      gcos_R3_dri[6] = 0.0;
      gcos_R3_drj[6] = 0.0;	  
//11	  
      gcos_R5[0] = 1-3*cos_theta_kr2;
      gcos_R5_dr[0] = 0.0;
      gcos_R5_dk[0] = -6*cos_theta_kr;
      gcos_R5_dkp[0] = 0.0;	  
      gcos_R5_dri[0] = 0.0;
      gcos_R5_drj[0] = 0.0;
//12	  
      gcos_R5[1] = ris*rjs*(1-3.0*cos_theta2);
      gcos_R5_dr[1] = -6*ris*rjs*cos_theta;
      gcos_R5_dk[1] = 0.0;
      gcos_R5_dkp[1] = 0.0;	
      gcos_R5_dri[1] = rjs*(1-3.0*cos_theta2);
      gcos_R5_drj[1] = ris*(1-3.0*cos_theta2);						   
//13	  
      gcos_R5[2] = 1-3*cos_theta_kpr2;
      gcos_R5_dr[2] = 0.0;
      gcos_R5_dk[2] = 0.0;
      gcos_R5_dkp[2] = -6*cos_theta_kpr;	
      gcos_R5_dri[2] = 0.0;
      gcos_R5_drj[2] = 0.0;
//14	  
      gcos_R5[3] = 3*(cos_theta2+cos_theta_kr2+cos_theta_kpr2)-9*cos_theta*cos_theta_kr*cos_theta_kpr-2;
      gcos_R5_dr[3] = 6*cos_theta-9*cos_theta_kr*cos_theta_kpr;
      gcos_R5_dk[3] = 6*cos_theta_kr-9*cos_theta*cos_theta_kpr;
      gcos_R5_dkp[3] = 6*cos_theta_kpr-9*cos_theta*cos_theta_kr;	
      gcos_R5_dri[3] = 0.0;
      gcos_R5_drj[3] = 0.0;
//15
      gcos_R5[4] = 1-5*(cos_theta_kr2+cos_theta_kpr2+3*cos_theta_kr2*cos_theta_kpr2)+2*pow(cos_theta-5*cos_theta_kr*cos_theta_kpr,2);
      gcos_R5_dr[4] = 4*(cos_theta-5*cos_theta_kr*cos_theta_kpr);
      gcos_R5_dk[4] = -10*cos_theta_kr*(1+3*cos_theta_kpr2)-20*cos_theta_kpr*(cos_theta-5*cos_theta_kr*cos_theta_kpr);
      gcos_R5_dkp[4] = -10*cos_theta_kpr*(1+3*cos_theta_kr2)-20*cos_theta_kr*(cos_theta-5*cos_theta_kr*cos_theta_kpr);	  
      gcos_R5_dri[4] = 0.0;
      gcos_R5_drj[4] = 0.0;
//16
     gcos_R5[5] = 35*cos_theta_kr2*cos_theta_kr2-30*cos_theta_kr2+3;
     gcos_R5_dr[5] = 0.0;
     gcos_R5_dk[5] = (140*cos_theta_kr2-60)*cos_theta_kr;
     gcos_R5_dkp[5] = 0.0;	
     gcos_R5_dri[5] = 0.0;
     gcos_R5_drj[5] = 0.0;
	 
		   
	 double fR_dipole_sum = 0.0;
	 double fR_gcosdr_sum = 0.0;
	 double fR_gcosdk_sum = 0.0;
	 double fR_gcosdkp_sum = 0.0;
         double fR_dri_sum = 0.0;
         double fR_drj_sum = 0.0;

        int pt = 8;
//f~exp(-2*r)

         gcos_factor = Uprime_i[pt];
 
	 fR_dipole_sum += gcos_factor*fE_dev_coeff*gcos_E;

		 
		   
//f~1/r	
         gcos_sum = 0.0; gcos_dr_sum = 0.0;
	 gcos_dk_sum = 0.0; gcos_dkp_sum = 0.0;
         gcos_dri_sum = 0.0; gcos_drj_sum = 0.0;
     for(int t=0;t<2;t++){

         gcos_factor = Uprime_i[pt+1+t];
		 
         gcos_sum += gcos_factor*gcos_R[t];
         gcos_dr_sum += gcos_factor*gcos_R_dr[t];
         gcos_dk_sum += gcos_factor*gcos_R_dk[t];
         gcos_dkp_sum += gcos_factor*gcos_R_dkp[t];
         gcos_dri_sum += gcos_factor*gcos_R_dri[t];
         gcos_drj_sum += gcos_factor*gcos_R_drj[t];
	       }

	 fR_dipole_sum += fR_dev_coeff*gcos_sum;
         fR_gcosdr_sum += fR_coeff*gcos_dr_sum;
	 fR_gcosdk_sum += fR_coeff*gcos_dk_sum;
         fR_gcosdkp_sum += fR_coeff*gcos_dkp_sum;				
         fR_dri_sum += fR_coeff*gcos_dri_sum;
         fR_drj_sum += fR_coeff*gcos_drj_sum;                        


//f~1/r^3
         gcos_sum = 0.0; gcos_dr_sum = 0.0;
	 gcos_dk_sum = 0.0; gcos_dkp_sum = 0.0;
         gcos_dri_sum = 0.0; gcos_drj_sum = 0.0;
     for(int t=0;t<7;t++){
         gcos_factor = Uprime_i[pt+3+t];
		 
         gcos_sum += gcos_factor*gcos_R3[t];
         gcos_dr_sum += gcos_factor*gcos_R3_dr[t];
         gcos_dk_sum += gcos_factor*gcos_R3_dk[t];
         gcos_dkp_sum += gcos_factor*gcos_R3_dkp[t];
         gcos_dri_sum += gcos_factor*gcos_R3_dri[t];
         gcos_drj_sum += gcos_factor*gcos_R3_drj[t];
	       }

	 fR_dipole_sum += fR3_dev_coeff*gcos_sum;
         fR_gcosdr_sum += fR3_coeff*gcos_dr_sum;
	 fR_gcosdk_sum += fR3_coeff*gcos_dk_sum;
         fR_gcosdkp_sum += fR3_coeff*gcos_dkp_sum;
         fR_dri_sum += fR3_coeff*gcos_dri_sum;
         fR_drj_sum += fR3_coeff*gcos_drj_sum;

//f~1/r^5			 
         gcos_sum = 0.0; gcos_dr_sum = 0.0;
	 gcos_dk_sum = 0.0; gcos_dkp_sum = 0.0;
         gcos_dri_sum = 0.0; gcos_drj_sum = 0.0;
     for(int t=0;t<6;t++){
		 
         gcos_factor = Uprime_i[pt+10+t];
		 
         gcos_sum += gcos_factor*gcos_R5[t];
         gcos_dr_sum += gcos_factor*gcos_R5_dr[t];
         gcos_dk_sum += gcos_factor*gcos_R5_dk[t];
         gcos_dkp_sum += gcos_factor*gcos_R5_dkp[t];
         gcos_dri_sum += gcos_factor*gcos_R5_dri[t];
         gcos_drj_sum += gcos_factor*gcos_R5_drj[t];
	        }

	 fR_dipole_sum += fR5_dev_coeff*gcos_sum;
         fR_gcosdr_sum += fR5_coeff*gcos_dr_sum;
	 fR_gcosdk_sum += fR5_coeff*gcos_dk_sum;
         fR_gcosdkp_sum += fR5_coeff*gcos_dkp_sum;
         fR_dri_sum += fR5_coeff*gcos_dri_sum;
         fR_drj_sum += fR5_coeff*gcos_drj_sum;	
		 


		  fR_gcosdr_dev = fR_gcosdr_sum;
		  fR_gcosdk_dev =  fR_gcosdk_sum;
		  fR_gcosdkp_dev = fR_gcosdkp_sum;		  
		  fR_dipole_dev = fR_dipole_sum;	   
		  fR_dipole_dev += fR_gcosdk_dev*dcos_kr_dRs+fR_gcosdkp_dev*dcos_kpr_dRs;
                  fR_dri_dev = fR_dri_sum;
                  fR_drj_dev = fR_drj_sum;
		  
		  fij[0] += fR_dipole_dev*fR4_ij[0]+fR_gcosdk_dev*fC4_kr_ij[0]+fR_gcosdkp_dev*fC4_kpr_ij[0];
		  fij[1] += fR_dipole_dev*fR4_ij[1]+fR_gcosdk_dev*fC4_kr_ij[1]+fR_gcosdkp_dev*fC4_kpr_ij[1];
		  fij[2] += fR_dipole_dev*fR4_ij[2]+fR_gcosdk_dev*fC4_kr_ij[2]+fR_gcosdkp_dev*fC4_kpr_ij[2];

		  
		  fim[0] += fR_dipole_dev*fR4_im[0]+fR_gcosdk_dev*fC4_kr_im[0]+fR_gcosdkp_dev*fC4_kpr_im[0]+fR_gcosdr_dev*dcosdri[0]+fR_dri_dev*rix;
		  fim[1] += fR_dipole_dev*fR4_im[1]+fR_gcosdk_dev*fC4_kr_im[1]+fR_gcosdkp_dev*fC4_kpr_im[1]+fR_gcosdr_dev*dcosdri[1]+fR_dri_dev*riy;
		  fim[2] += fR_dipole_dev*fR4_im[2]+fR_gcosdk_dev*fC4_kr_im[2]+fR_gcosdkp_dev*fC4_kpr_im[2]+fR_gcosdr_dev*dcosdri[2]+fR_dri_dev*riz;
		  		  
	
		  fjl[0] += fR_dipole_dev*fR4_jl[0]+fR_gcosdk_dev*fC4_kr_jl[0]+fR_gcosdkp_dev*fC4_kpr_jl[0]+fR_gcosdr_dev*dcosdrj[0]+fR_drj_dev*rjx;
		  fjl[1] += fR_dipole_dev*fR4_jl[1]+fR_gcosdk_dev*fC4_kr_jl[1]+fR_gcosdkp_dev*fC4_kpr_jl[1]+fR_gcosdr_dev*dcosdrj[1]+fR_drj_dev*rjy;
		  fjl[2] += fR_dipole_dev*fR4_jl[2]+fR_gcosdk_dev*fC4_kr_jl[2]+fR_gcosdkp_dev*fC4_kpr_jl[2]+fR_gcosdr_dev*dcosdrj[2]+fR_drj_dev*rjz;
	
	  		  
              //fvect_unit(32+k) += fij[0]+fim[0];
		  

               double fi[3],fm[3],fj[3],fl[3];
		 fi[0] = fij[0]+fim[0];  fi[1] = fij[1]+fim[1];  fi[2] = fij[2]+fim[2];
		 fm[0] = -fim[0];        fm[1] = -fim[1];        fm[2] = -fim[2];		 
		 fj[0] = -fij[0]+fjl[0]; fj[1] = -fij[1]+fjl[1]; fj[2] = -fij[2]+fjl[2];
		 fl[0] = -fjl[0];        fl[1] = -fjl[1];        fl[2] = -fjl[2];		 
		 
          // sum per-atom forces into atom force array

          forces[atom_i][0] += fi[0]; forces[atom_i][1] += fi[1]; forces[atom_i][2] += fi[2];
          forces[atom_m][0] += fm[0]; forces[atom_m][1] += fm[1]; forces[atom_m][2] += fm[2];
          forces[atom_j][0] += fj[0]; forces[atom_j][1] += fj[1]; forces[atom_j][2] += fj[2];
          forces[atom_l][0] += fl[0]; forces[atom_l][1] += fl[1]; forces[atom_l][2] += fl[2];	   

     if(vflag_atom) {
          double delta_il[3],delta_ml[3],delta_jl[3];
          delta_jl[0]=rb_vect[j][0]; delta_jl[1]=rb_vect[j][1]; delta_jl[2]=rb_vect[j][2];		         delta_il[0]=jdelx+rb_vect[j][0]; delta_il[1]=jdely+rb_vect[j][1]; delta_il[2]=jdelz+rb_vect[j][2];
	  delta_ml[0]=delta_il[0]-rb_vect[i][0]; delta_ml[1]=delta_il[1]-rb_vect[i][1]; delta_ml[2]=delta_il[2]-rb_vect[i][2];
		  
          v_tally4(atom_i,atom_j,atom_m,atom_l,fi,fj,fm,delta_il,delta_jl,delta_ml);
                          }					   
						   						   
	 //   }
   }

	  
   
  for(int tj = 0; tj<eta_num;tj++)
      PotEg += fvect_dev[tj]*fvect_unit_Eg[tj];

  PotEg +=zero_atom_energy;
	 
	if (eflag) {
       if (eflag_global) eng_vdwl += PotEg;
       if (eflag_atom) eatom[i] += PotEg;
        }
 

 	 for(int jj = 0; jj < numBonds; jj++) {
      const MEAM2Body bondj = twoBodyInfo[jj];
      double rij = bondj.r;
      int j = bondj.tag;	  
      
      MEAM2Body const* bondk = twoBodyInfo;
      for(int kk = 0; kk < jj; kk++, ++bondk) {
	    double rik = bondk->r;
        int k = bondk->tag;

        double cos_theta = (bondj.del[0]*bondk->del[0] +
                            bondj.del[1]*bondk->del[1] +
                            bondj.del[2]*bondk->del[2]);


        double cos_theta2=cos_theta*cos_theta;
        double fjk_cut=bondj.fcut*bondk->fcut;
	double frjp_cut=bondj.fcut_dev*bondk->fcut;
	double frkp_cut=bondj.fcut*bondk->fcut_dev;
        double dcosdrj[3],dcosdrk[3];
        costheta_d(cos_theta,bondj.del,rij,bondk->del,rik,dcosdrj,dcosdrk);
	

         double G1_cos = 1.0;
         double G1_cos_dev = 0.0;

         double G2_cos = cos_theta;
         double G2_cos_dev = 1.0;		 
		 
         double G3_cos = 3*cos_theta2-1;
         double G3_cos_dev = 6*cos_theta;
	
         double G4_cos = cos_theta*(5*cos_theta2 -3);
         double G4_cos_dev = 15.0*cos_theta2 -3 ;
		 

	double fj[3]= {0, 0, 0};
	double fk[3]= {0, 0, 0};		

        double rdij2 = pow(rij-rik,2);
        double fcos_factor = 0.0;
        double fij = 0.0;
        double fik = 0.0;

	for(int t=0;t<4;t++)
		 {
			double fjk_eta = fjk_cut/eta_list[2*t+1];
		
/*********************************************************************************************/	 
  	         double gausp= exp(-1.0*rdij2/eta_list[2*t+1]);
                 double prefactor_Gij = frjp_cut-2.0*(rij-rik)*fjk_eta;
                 double prefactor_Gik = frkp_cut-2.0*(rik-rij)*fjk_eta;
			 
                double G_cos_sum = 0.0;
	        double G_cos_dev_sum = 0.0;
			
                double Gs1_factor = -1.0*fvect_dev[t+16];			
                G_cos_sum += Gs1_factor*G1_cos;
	        G_cos_dev_sum += Gs1_factor*G1_cos_dev;

                double Gs2_factor = -1.0*fvect_dev[t+20];		
                G_cos_sum += Gs2_factor*G2_cos;
	        G_cos_dev_sum += Gs2_factor*G2_cos_dev;

                double Gs3_factor = -1.0*fvect_dev[t+24];		
                G_cos_sum += Gs3_factor*G3_cos;
	        G_cos_dev_sum += Gs3_factor*G3_cos_dev;	

                double Gs4_factor = -1.0*fvect_dev[t+28];		
                G_cos_sum += Gs4_factor*G4_cos;
	        G_cos_dev_sum += Gs4_factor*G4_cos_dev;				
 
                double fr_G_factor = G_cos_sum*gausp;
	        double fcos_G_factor = G_cos_dev_sum*gausp;			          

                fcos_factor += fcos_G_factor*fjk_cut;
	        fij += prefactor_Gij*fr_G_factor;
                fik += prefactor_Gik*fr_G_factor;
                             }
							 
			fj[0]+=fij*bondj.del[0]+fcos_factor*dcosdrj[0];
			fj[1]+=fij*bondj.del[1]+fcos_factor*dcosdrj[1];
			fj[2]+=fij*bondj.del[2]+fcos_factor*dcosdrj[2];
			
			fk[0]+=fik*bondk->del[0]+fcos_factor*dcosdrk[0];
			fk[1]+=fik*bondk->del[1]+fcos_factor*dcosdrk[1];
			fk[2]+=fik*bondk->del[2]+fcos_factor*dcosdrk[2]; 

        forces[i][0] -= fj[0];
        forces[i][1] -= fj[1];
        forces[i][2] -= fj[2];			
        forces[j][0] += fj[0];
        forces[j][1] += fj[1];
        forces[j][2] += fj[2];			
			
			
        forces[i][0] -= fk[0];
        forces[i][1] -= fk[1];
        forces[i][2] -= fk[2];			
        forces[k][0] += fk[0];
        forces[k][1] += fk[1];
        forces[k][2] += fk[2];			

     if(evflag) {
          double delta_ij[3];
          double delta_ik[3];
          delta_ij[0] = bondj.del[0] * rij;
          delta_ij[1] = bondj.del[1] * rij;
          delta_ij[2] = bondj.del[2] * rij;
          delta_ik[0] = bondk->del[0] * rik;
          delta_ik[1] = bondk->del[1] * rik;
          delta_ik[2] = bondk->del[2] * rik;
          ev_tally3(i, j, k, 0.0, 0.0, fj, fk, delta_ij, delta_ik);
                       }
		   
    }
  } 
    	

 }

 if(vflag_fdotr) virial_fdotr_compute();
}
/* ---------------------------------------------------------------------- */

void PairMLEnergy::allocate()
{
  allocated = 1;
  int n = atom->ntypes;

  memory->create(setflag,n+1,n+1,"pair:setflag");
  memory->create(cutsq,n+1,n+1,"pair:cutsq");

  map = new int[n+1];

  
}

/* ----------------------------------------------------------------------
   global settings
------------------------------------------------------------------------- */

void PairMLEnergy::settings(int narg, char **arg)
{
  if(narg != 2) error->all(FLERR,"Illegal pair_style command");
  train_flag = atoi(arg[0]);
  zero_atom_energy = atof(arg[1]);
}

/* ----------------------------------------------------------------------
   set coeffs for one or more type pairs
------------------------------------------------------------------------- */

void PairMLEnergy::coeff(int narg, char **arg)
{
  int i,j,n;

  if (!allocated) allocate();

  if (narg != 4 + atom->ntypes)
    error->all(FLERR,"Incorrect args for pair coefficients");

  // insure I,J args are * *

  if (strcmp(arg[0],"*") != 0 || strcmp(arg[1],"*") != 0)
    error->all(FLERR,"Incorrect args for pair coefficients");

  // read args that map atom types to elements in potential file
  // map[i] = which element the Ith atom type is, -1 if NULL
  // nelements = # of unique elements
  // elements = list of element names

  if (elements) {
    for (i = 0; i < nelements; i++) delete [] elements[i];
    delete [] elements;
  }
  elements = new char*[atom->ntypes];
  for (i = 0; i < atom->ntypes; i++) elements[i] = NULL;

  nelements = 0;
  for (i = 4; i < narg; i++) {
    if (strcmp(arg[i],"NULL") == 0) {
      map[i-3] = -1;
      continue;
    }
    for (j = 0; j < nelements; j++)
      if (strcmp(arg[i],elements[j]) == 0) break;

    map[i-3] = j;

    if (j == nelements) {
      n = strlen(arg[i]) + 1;
      elements[j] = new char[n];
      strcpy(elements[j],arg[i]);
      nelements++;
    }
  }


/* // for now, only allow single element
  if (nelements > 1)
    error->all(FLERR,
               "Pair ml/energy only supports single element potentials");
   */ 
	 
  // read H2 bond pair file
     read_bondpair(arg[3]); 	 
	 
  // read potential file
     read_param(arg[2]);

  // clear setflag since coeff() called once with I,J = * *

  n = atom->ntypes;
  for (int i = 1; i <= n; i++)
    for (int j = i; j <= n; j++)
      setflag[i][j] = 0;

  // set setflag i,j for type pairs where both are mapped to elements

  int count = 0;
  for (int i = 1; i <= n; i++)
    for (int j = i; j <= n; j++)
      if (map[i] >= 0 && map[j] >= 0) {
        setflag[i][j] = 1;
        count++;
      }

  if (count == 0) error->all(FLERR,"Incorrect args for pair coefficients");
}

/* ----------------------------------------------------------------------
   set coeffs for one or more type pairs
------------------------------------------------------------------------- */

void PairMLEnergy::read_file(const char* filename)
{
  // Determine maximum cutoff radius of all relevant spline functions.
    cutoff = 6.5;
    cutoff2 = cutoff*cutoff;
}


void PairMLEnergy::read_param(const char* filename)
{
        if(comm->me == 0) {
                FILE *fp = force->open_potential(filename);
                if(fp == NULL) {
                        char str[1024];
                        sprintf(str,"Cannot open machine learning trainning database file %s", filename);
                        error->one(FLERR,str);
                }

                // Skip first two line of file.
                char line[MAXLINE];
                fgets(line, MAXLINE, fp);
                fgets(line, MAXLINE, fp);

                fgets(line, MAXLINE, fp);
               sscanf(line,"%d %d %d %lg",&nvector,&nrho,&nfeature,&best_gamma);
                fclose(fp);
                }

        MPI_Bcast(&nvector, 1, MPI_INT, 0, world);
        MPI_Bcast(&nrho, 1, MPI_INT, 0, world);
        MPI_Bcast(&nfeature, 1, MPI_INT, 0, world);
        MPI_Bcast(&best_gamma, 1, MPI_DOUBLE, 0, world);

        printf("Reading Param_files:%d %d\n",nrho,nfeature);
        memory->create(Fvect_mpi_arr,nvector*nrho+1,"pair_ml:Fvect_mpi_arr");
        memory->create(Target_mpi_arr,nvector+2*nrho+nfeature+2,"pair_ml:Target_mpi_arr");
			 
      if(comm->me == 0) {
        int iat=0;
		int jat=0;	
		char line[MAXLINE];	
		char *ptr;
		
		FILE *fp = force->open_potential(filename);
        if(fp == NULL) {
            char str[1024];
            sprintf(str,"Cannot open machine learning trainning database file %s", filename);
            error->one(FLERR,str);
                }
		

               fgets(line, MAXLINE, fp);
                fgets(line, MAXLINE, fp);
                fgets(line, MAXLINE, fp);

         for(int i=0;i<nvector;i++)
          {
              fgets(line, MAXLINE, fp);
              ptr = strtok(line," \t\n\r\f");
         for(int j=0;j<nrho;j++)
                  {
                    Fvect_mpi_arr[iat++] = atof(ptr);
                    ptr = strtok(NULL," \t\n\r\f");
                  }
                  Target_mpi_arr[jat++] = atof(ptr);
              }

         fgets(line, MAXLINE, fp);
         ptr = strtok(line," \t\n\r\f");
         for(int j=0;j<nrho;j++)
                  {
                    Target_mpi_arr[jat++] = atof(ptr);
                    ptr = strtok(NULL," \t\n\r\f");
                  }


         fgets(line, MAXLINE, fp);
         ptr = strtok(line," \t\n\r\f");
         for(int j=0;j<nrho;j++)
                  {
                    Target_mpi_arr[jat++] = atof(ptr);
                    ptr = strtok(NULL," \t\n\r\f");
                  }

         for(int j=0;j<nfeature;j++)
                  {
         fgets(line, MAXLINE, fp);
         sscanf(line,"%lg",&Target_mpi_arr[jat++]);
                  }
		
          fgets(line, MAXLINE, fp);
          sscanf(line,"%lg",&Target_mpi_arr[jat++]);
		  
        fclose(fp);
               }

         MPI_Bcast(Fvect_mpi_arr, nvector*nrho+1, MPI_DOUBLE, 0, world);
         MPI_Bcast(Target_mpi_arr, nvector+2*nrho+nfeature+2, MPI_DOUBLE, 0, world);

        memory->create(Basal_vectors, nvector, nrho,"pair_ml:Basal_vectors");
        memory->create(alpha_arr, nvector,"pair_ml:alpha_arr");
        memory->create(f_Exp_part, nvector,"pair_ml:f_Exp_part");
        memory->create(fvect_dev, nfeature,"pair_ml:fvect_dev");
        memory->create(fvect_unit_Eg, nfeature,"pair_ml:fvect_unit_Eg");		

     for(int i=0;i<nvector;i++)
        for(int j=0;j<nrho;j++)
           Basal_vectors[i][j] = Fvect_mpi_arr[i*nrho+j];

        for(int j=0;j<nvector;j++)
              alpha_arr[j] = Target_mpi_arr[j]; 


     for(int j=0;j<nrho;j++)
         norm_mean(j) = Target_mpi_arr[nvector+j];


     for(int j=0;j<nrho;j++)
         norm_dev(j) = Target_mpi_arr[nvector+nrho+j];

     for(int j=0;j<nfeature;j++)
         fvect_dev[j] = Target_mpi_arr[nvector+2*nrho+j];

        zero_atom_energy = -1.0*Target_mpi_arr[nvector+2*nrho+nfeature];

   

        // Determine maximum cutoff radius of all relevant spline functions.
        cutoff = 6.5;
        cutoff2 = cutoff*cutoff;        
 
	   eta_num = nfeature;
       memory->create(eta_list,eta_num+1,"pair_ml:eta_list");
       memory->create(eta2_list,eta_num+1,"pair_ml:eta_list");	   
       for(int k=0;k<eta_num;k++)
	   {
	        eta_list[k]=0.60*pow(1.28,1.0*k);
		    eta2_list[k]= eta_list[k]*eta_list[k];
	   }
	   
        // Set LAMMPS pair interaction flags.
        for(int i = 1; i <= atom->ntypes; i++) {
                for(int j = 1; j <= atom->ntypes; j++) {
                        setflag[i][j] = 1;
                        cutsq[i][j] = cutoff;
                }
        }

   //cout<<fvect_dev<<endl;
}

void PairMLEnergy::read_bondpair(const char* filename)
{
      if(comm->me == 0) {
		 char line[MAXLINE];
        FILE *fp = force->open_potential(filename);
                if(fp == NULL) {
                        char str[1024];
                        sprintf(str,"Cannot open H2 bond pairs file %s", filename);
                        error->one(FLERR,str);
                }


        fgets(line, MAXLINE, fp);
        sscanf(line,"%d",&nfeature);
	fclose(fp);		
	  }


         MPI_Bcast(&nfeature, 1, MPI_INT, 0, world);	  
	  memory->create(pair_id,nfeature+1,"pair_ml:pair_id");

     if(comm->me == 0) {
		 char line[MAXLINE];
		  int h1,h2;

        FILE *fp = force->open_potential(filename);
                if(fp == NULL) {
                        char str[1024];
                        sprintf(str,"Cannot open H2 bond pairs file %s", filename);
                        error->one(FLERR,str);
                }

        fgets(line, MAXLINE, fp);
		
         for(int i=0;i<nfeature;i++)
          {
              fgets(line, MAXLINE, fp);
              sscanf(line,"%d %d",&h1,&h2);
			  pair_id[h1]=h2;
		  }
		fclose(fp);
	  }	

         MPI_Bcast(pair_id, nfeature+1, MPI_INT, 0, world);		 
}


void PairMLEnergy::grab(FILE *fptr, int n, double *list)
{
  char *ptr;
  char line[MAXLINE];

  int i = 0;
  while (i < n) {
    fgets(line,MAXLINE,fptr);
    ptr = strtok(line," \t\n\r\f");
    list[i++] = atof(ptr);
    while (ptr = strtok(NULL," \t\n\r\f")) list[i++] = atof(ptr);
  }
}


void PairMLEnergy::Data_Fitting()
{
   /*  randomize_samples(fvect_arr, target_arr);	
   normalizer.train(fvect_arr);
 
   for (unsigned long i = 0; i < fvect_arr.size(); ++i)
       fvect_arr[i] = normalizer(fvect_arr[i]);
	
  if(comm->me == 0)
        cout << "doing a grid cross-validation" << endl;

    matrix<double> params = logspace(log10(1e-6),log10(1e0),7);
     
    matrix<double> best_result(2,1);
    best_result = 0;
    double best_lambda = 0.001;
  for(long col =0 ;col <params.nc(); ++col)
    {
        // tell the trainer the parameters we want to use
          const double lambda = params(0,col);


        krr_trainer<kernel_type> trainer_cv;
        trainer_cv.set_lambda(lambda);

        matrix<double> result = cross_validate_regression_trainer(trainer_cv, fvect_arr, target_arr,5);

       if(sum(result)> sum(best_result))
          {
             best_result = result;
             best_lambda = lambda;
              }
    }
     if(comm->me == 0) {
             cout <<"\n best result of grid search: " <<sum(best_result) <<endl;
             cout <<"  best lambda: "<<best_lambda<<endl;
	}
    trainer.set_lambda(best_lambda);
    final_pot_trainer = trainer.train(fvect_arr, target_arr);

   //calculate the derivate of kernel	
   	for(int j=0;j<nfeature;j++)
	   fvect_dev[j] = 0.0;

    for(int i=0;i<final_pot_trainer.basis_vectors.nr();i++)
       fvect_dev += final_pot_trainer.alpha(i)*final_pot_trainer.basis_vectors(i);
   
   double inter_p = final_pot_trainer.b;
   for(int j=0;j<nfeature;j++){
       fvect_dev[j] = fvect_dev[j]*normalizer.std_devs()(j);
     inter_p += normalizer.means()(j)*fvect_dev[j];
   }   

    zero_atom_energy = -1.0*inter_p;   

  if(comm->me == 0) {
    FILE * fp= fopen("Param_ML_pot.txt","w");
    fprintf(fp,"# Fitted ML parameters\n");
    fprintf(fp,"# H 1.02\n");
    fprintf(fp,"%d %d\n",nfeature, ntarget);    
    for(int j=0;j<nfeature;j++)
      fprintf(fp,"%lg\n",fvect_dev[j]);
    fprintf(fp,"%lg\n",inter_p);
    fclose(fp);
   }  
   //cout<<fvect_dev<<endl;
  // cout<<final_pot_trainer.b<<endl;*/
}

double PairMLEnergy::fun_cutoff(double r,double Rc)
{
	if(r>Rc)
		return 0.0;
	else
		return 0.5*(cos(Pi_value*r/Rc)+1.0);
}

double PairMLEnergy::fun_cutoff_dev(double r,double Rc)
{
	if(r>Rc)
		return 0.0;
	else
		return -0.5*sin(Pi_value*r/Rc)*Pi_value/Rc;
}

double PairMLEnergy::fun_cutoff(double r,double Rc,double gramma)
{
	
	if(r>Rc)
		return 0.0;
	else
		return 1+ (gramma*r/Rc-gramma -1)*pow(r/Rc,gramma);
}


double PairMLEnergy::fun_cutoff_dev(double r,double Rc,double gramma)
{
	
	if(r>Rc)
		return 0.0;
	else
		return gramma*(gramma+1)*pow(r/Rc,gramma-1)*(-1.0+r/Rc)/Rc;
}

double PairMLEnergy::Hx(double r)
{
    if(r>0)
       return 1.0;
     else
       return 0.0;
}


double PairMLEnergy::embed_fun(double rho,double rho_cent,double rho_scale,int k)
{
       double rho_m = rho_scale*(rho-rho_cent);
      return sinh(rho_m)*exp(-1.0*pow(rho_m,2));
}


double PairMLEnergy::embed_fun_dev(double rho,double rho_cent,double rho_scale,int k)
{
         double rho_m = rho_scale*(rho-rho_cent);
         return rho_scale*(cosh(rho_m)-2*rho_m*sinh(rho_m))*exp(-1.0*pow(rho_m,2));
}

void PairMLEnergy::costheta_d(double cos_theta, const double rij_hat[3], double rij,
			     const double rik_hat[3], double rik,
			     double *cos_drj, double *cos_drk)
{
  // first element is devative  wrt Rj, second wrt Rk

  vec3_scaleadd(-cos_theta,rij_hat,rik_hat,cos_drj);
  vec3_scale(1.0/rij,cos_drj,cos_drj);
  vec3_scaleadd(-cos_theta,rik_hat,rij_hat,cos_drk);
  vec3_scale(1.0/rik,cos_drk,cos_drk);

}


double PairMLEnergy::LJ_fpair(double r)
{
    double perfact= -0.48867e-6; // ev/A^2
    double Re = 2.96; // A
    double fr = perfact*(12*pow(Re/r,12)-6*pow(Re/r,6))/(r*r);

  if(r>1.4)
    return fr;
  else if(r> 1.30)
     return 76.3272*pow(r,3)-307.8662*pow(r,2)+413.6595*r-185.171;
  else
     return 0.25*fr;

}

double PairMLEnergy::LJ_Epair(double r)
{
    double perfact= -0.48867e-6;//-0.548312e-6; // ev/A^2
    double Re = 2.96; // A
    double fr = perfact*(-1.0*pow(Re/r,12)+pow(Re/r,6));
   
   if(r> 1.40)
     return fr;
    else if(fr > 1.30)
       return (7.5*(r-1.30)+0.25)*fr;
    else
       return 0.25*fr;

}


double PairMLEnergy::bond_force(double r)
{
	double K_const= 33.86; // ev/A^2
	double Re = 0.730; // A
	return K_const*(r-Re)+1800*pow(r/0.736-1.0,5);

/*        double Re = 0.7365; // A
        double Dm = 13.611;
        double alpha =2.4352;
        return Dm*(exp(-alpha*(r-Re))-exp(-2*alpha*(r-Re)));
*/
}

double PairMLEnergy::bond_Eg(double r)
{
	double K_const_half= 16.93; // ev/A^2
	double Re = 0.730; // A
	
	return K_const_half*pow(r-Re,2)+300*pow(r/0.736-1.0,6);
}


/* ----------------------------------------------------------------------
   init specific to this pair style
------------------------------------------------------------------------- */
void PairMLEnergy::init_style()
{
        if(force->newton_pair == 0)
                error->all(FLERR,"Pair style ml/energy requires newton pair on");

        // Need both full and half neighbor list.
        int irequest_full = neighbor->request(this);
        neighbor->requests[irequest_full]->id = 1;
        neighbor->requests[irequest_full]->half = 0;
        neighbor->requests[irequest_full]->full = 1;
        int irequest_half = neighbor->request(this);
        neighbor->requests[irequest_half]->id = 2;
        neighbor->requests[irequest_half]->half = 0;
        neighbor->requests[irequest_half]->half_from_full = 1;
        neighbor->requests[irequest_half]->otherlist = irequest_full;
		
  
	
}

/* ----------------------------------------------------------------------
   neighbor callback to inform pair style of neighbor list to use
   half or full
------------------------------------------------------------------------- */
void PairMLEnergy::init_list(int id, NeighList *ptr)
{
        if(id == 1) listfull = ptr;
        else if(id == 2) listhalf = ptr;
}

/* ----------------------------------------------------------------------
   init for one type pair i,j and corresponding j,i
------------------------------------------------------------------------- */
double PairMLEnergy::init_one(int i, int j)
{
        return cutoff;
}

/* ---------------------------------------------------------------------- */

int PairMLEnergy::pack_forward_comm(int n, int *list, double *buf, 
                                      int pbc_flag, int *pbc)
{
  int i,j,k,m;

  m = 0;
  for (i = 0; i < n; i++) {
    j = list[i];
	for (k = 0; k < 8; k++) 
	  buf[m++] = rho_values[j][k];
  	for (k = 0; k < 5; k++) 
	  buf[m++] = rb_vect[j][k];
  }
  return m;
}

/* ---------------------------------------------------------------------- */

void PairMLEnergy::unpack_forward_comm(int n, int first, double *buf)
{
    int i,k,m,last;

  m = 0;
 last = first + n;
  for (i = first; i < last; i++){
    for (k = 0; k < 8; k++) 
      rho_values[i][k] = buf[m++];
     for (k = 0; k < 5; k++) 
      rb_vect[i][k] = buf[m++];
    }

  
}

/* ---------------------------------------------------------------------- */

int PairMLEnergy::pack_reverse_comm(int n, int first, double *buf)
{
  int i,k,m,last;

   m = 0;
  last = first + n;
  for (i = first; i < last; i++){
	 for (k = 0; k < 8; k++) 
	  buf[m++] = rho_values[i][k];
  	 for (k = 0; k < 5; k++) 
	  buf[m++] = rb_vect[i][k];
  }
  return m;
}

/* ---------------------------------------------------------------------- */

void PairMLEnergy::unpack_reverse_comm(int n, int *list, double *buf)
{
  int i,j,k,m;

  m = 0;
  for (i = 0; i < n; i++) {
      j = list[i];
   for (k = 0; k < 8; k++) 
      rho_values[j][k] = buf[m++];
   for (k = 0; k < 5; k++) 
      rb_vect[j][k] = buf[m++];  
    }
}

/* ----------------------------------------------------------------------
   Returns memory usage of local atom-based arrays
------------------------------------------------------------------------- */
double PairMLEnergy::memory_usage()
{
        return nmax *13* sizeof(double);
}
