# Supplementary material for: Understanding high pressure molecular hydrogen with a hierarchical machine-learned potential
Source: Nat Commun. 2020 Oct 6;11:5014. doi: 10.1038/s41467-020-18788-9 (PMC7538439; doi:10.1038/s41467-020-18788-9)
Supplement: Supplementary file 4 — Supplementary Data 1 [file 41467_2020_18788_MOESM4_ESM.zip › HMLP-plugin-for-LAMMPS/HMLP_code/make/MAKE/Makefile.HMLP]

# linux = RedHat Linux box, Intel icc, MPICH2, FFTW

SHELL = /bin/sh

# ---------------------------------------------------------------------
# compiler/linker settings
# specify flags and libraries needed for your compiler

CC =		mpic++
CCFLAGS =	-O -std=c++11
SHFLAGS =	-fPIC
DEPFLAGS =	-M

LINK =		mpic++ 
LINKFLAGS =	-O
LIB =   -lm
SIZE =		size

ARCHIVE =	ar
ARFLAGS =	-rc
SHLIBFLAGS =	-shared

# ---------------------------------------------------------------------
# LAMMPS-specific settings
# specify settings for LAMMPS features you will use
# if you change any -D setting, do full re-compile after "make clean"

# LAMMPS ifdef settings, OPTIONA)L
# see possible settings in doc/Section_start.html#2_2 (step 4)

LMP_INC =	-DLAMMPS_GZIP -DLAMMPS_JPEG

# MPI library, REQUIRED
# see discussion in doc/Section_start.html#2_2 (step 5)
# can point to dummy MPI library in src/STUBS as in Makefile.serial
# INC = path for mpi.h, MPI compiler settings
# PATH = path for MPI library
# LIB = name of MPI library

MPI_INC = -I/usr/include/openmpi-x86_64  -DMPICH_SKIP_MPICXX 
MPI_PATH =  -L/usr/lib64/openmpi/lib -ldlib
MPI_LIB =  -L/usr/lib64/openmpi/lib -lmpi -ldlib

# FFT library, OPTIONAL
# see discussion in doc/Section_start.html#2_2 (step 6)
# can be left blank to use provided KISS FFT library
# INC = -DFFT setting, e.g. -DFFT_FFTW, FFT compiler settings
# PATH = path for FFT library
# LIB = name of FFT library

FFT_INC =    -I/usr/lib64-DFFT_FFTW -I/path/to/dlib
FFT_PATH = -L/usr/lib64
FFT_LIB =    -L/usr/lib64 -lfftw3

# JPEG and/or PNG library, OPTIONAL
# see discussion in doc/Section_start.html#2_2 (step 7)
# only needed if -DLAMMPS_JPEG or -DLAMMPS_PNG listed with LMP_INC
# INC = path(s) for jpeglib.h and/or png.h
# PATH = path(s) for JPEG library and/or PNG library
# LIB = name(s) of JPEG library and/or PNG library
JPG_INC =
JPG_PATH =
JPG_LIB =       -ljpeg

# ---------------------------------------------------------------------
# build rules and dependencies
# no need to edit this section

meam_SYSLIB =      -lmeam  -lgfortran
poems_SYSLIB=      -lpoems -lgfortran
reax_SYSLIB =      -lreax -lgfortran

meam_SYSPATH =   -L../lib/meam 
poems_SYSPATH=   -L../lib/poems 
reax_SYSPATH =   -L../lib/reax 

include	Makefile.package.settings
include	Makefile.package


EXTRA_INC = $(LMP_INC) $(PKG_INC) $(MPI_INC) $(FFT_INC) $(JPG_INC) $(PKG_SYSINC)
EXTRA_PATH = $(PKG_PATH) $(MPI_PATH) $(FFT_PATH) $(JPG_PATH) $(PKG_SYSPATH)
EXTRA_LIB = $(PKG_LIB) $(MPI_LIB) $(FFT_LIB) $(JPG_LIB) $(PKG_SYSLIB)

# Path to src files

vpath %.cpp ..
vpath %.h ..

# Link target

$(EXE):	$(OBJ)
	$(LINK) $(LINKFLAGS) $(EXTRA_PATH) $(OBJ) $(EXTRA_LIB) $(LIB) -o $(EXE)
	$(SIZE) $(EXE)

# Library targets

lib:	$(OBJ)
	$(ARCHIVE) $(ARFLAGS) $(EXE) $(OBJ)

shlib:	$(OBJ)
	$(CC) $(CCFLAGS) $(SHFLAGS) $(SHLIBFLAGS) $(EXTRA_PATH) -o $(EXE) \
        $(OBJ) $(EXTRA_LIB) $(LIB)

# Compilation rules

%.o:%.cpp
	$(CC) $(CCFLAGS) $(SHFLAGS) $(EXTRA_INC) -c $<

%.d:%.cpp
	$(CC) $(CCFLAGS) $(EXTRA_INC) $(DEPFLAGS) $< > $@

# Individual dependencies

DEPENDS = $(OBJ:.o=.d)
sinclude $(DEPENDS)
