# Supplementary material for: Understanding high pressure molecular hydrogen with a hierarchical machine-learned potential
Source: Nat Commun. 2020 Oct 6;11:5014. doi: 10.1038/s41467-020-18788-9 (PMC7538439; doi:10.1038/s41467-020-18788-9)
Supplement: Supplementary file 4 — Supplementary Data 1 [file 41467_2020_18788_MOESM4_ESM.zip › HMLP-plugin-for-LAMMPS/HMLP_code/make/style_pair.h]

#include "pair_adp.h"
#include "pair_airebo.h"
#include "pair_beck.h"
#include "pair_bop.h"
#include "pair_born_coul_long.h"
#include "pair_born_coul_msm.h"
#include "pair_born_coul_wolf.h"
#include "pair_born.h"
#include "pair_buck_coul_cut.h"
#include "pair_buck_coul_long.h"
#include "pair_buck_coul_msm.h"
#include "pair_buck.h"
#include "pair_buck_long_coul_long.h"
#include "pair_cdeam.h"
#include "pair_comb3.h"
#include "pair_comb.h"
#include "pair_coul_cut.h"
#include "pair_coul_debye.h"
#include "pair_coul_diel.h"
#include "pair_coul_dsf.h"
#include "pair_coul_long.h"
#include "pair_coul_msm.h"
#include "pair_coul_wolf.h"
#include "pair_dpd.h"
#include "pair_dpd_tstat.h"
#include "pair_eam_alloy.h"
#include "pair_eam_fs.h"
#include "pair_eam.h"
#include "pair_edip.h"
#include "pair_eim.h"
#include "pair_gauss_cut.h"
#include "pair_gauss.h"
#include "pair_hbond_dreiding_lj.h"
#include "pair_hbond_dreiding_morse.h"
#include "pair_hybrid.h"
#include "pair_hybrid_overlay.h"
#include "pair_lcbop.h"
#include "pair_list.h"
#include "pair_lj96_cut.h"
#include "pair_lj_charmm_coul_charmm.h"
#include "pair_lj_charmm_coul_charmm_implicit.h"
#include "pair_lj_charmm_coul_long.h"
#include "pair_lj_charmm_coul_msm.h"
#include "pair_lj_cubic.h"
#include "pair_lj_cut_coul_cut.h"
#include "pair_lj_cut_coul_debye.h"
#include "pair_lj_cut_coul_dsf.h"
#include "pair_lj_cut_coul_long.h"
#include "pair_lj_cut_coul_msm.h"
#include "pair_lj_cut.h"
#include "pair_lj_cut_tip4p_cut.h"
#include "pair_lj_cut_tip4p_long.h"
#include "pair_lj_expand.h"
#include "pair_lj_gromacs_coul_gromacs.h"
#include "pair_lj_gromacs.h"
#include "pair_lj_long_coul_long.h"
#include "pair_lj_long_tip4p_long.h"
#include "pair_lj_sf_dipole_sf.h"
#include "pair_lj_sf.h"
#include "pair_lj_smooth.h"
#include "pair_lj_smooth_linear.h"
#include "pair_machine_learn.h"
#include "pair_meam.h"
#include "pair_meam_spline.h"
#include "pair_meam_sw_spline.h"
#include "pair_mie_cut.h"
#include "pair_ml_energy.h"
#include "pair_morse.h"
#include "pair_nb3b_harmonic.h"
#include "pair_peri_eps.h"
#include "pair_peri_lps.h"
#include "pair_peri_pmb.h"
#include "pair_peri_ves.h"
#include "pair_rebo.h"
#include "pair_soft.h"
#include "pair_sw.h"
#include "pair_table.h"
#include "pair_tersoff.h"
#include "pair_tersoff_mod.h"
#include "pair_tersoff_table.h"
#include "pair_tersoff_zbl.h"
#include "pair_tip4p_cut.h"
#include "pair_tip4p_long.h"
#include "pair_yukawa.h"
#include "pair_zbl.h"
