# Supplementary material for: Understanding high pressure molecular hydrogen with a hierarchical machine-learned potential
Source: Nat Commun. 2020 Oct 6;11:5014. doi: 10.1038/s41467-020-18788-9 (PMC7538439; doi:10.1038/s41467-020-18788-9)
Supplement: Supplementary file 4 — Supplementary Data 1 [file 41467_2020_18788_MOESM4_ESM.zip › HMLP-plugin-for-LAMMPS/ReadMe.txt]

The HMLP package adds a pair_stype ml/energy command which computes interatomic interactions for H2 liquid or solid system.
More detailed information about this potential can be found in the doc/pair_ml_energy.txt

== Installation of the HMLP package ==

Instructions for compiling LAMMPS + HMLP using either the traditional Makefile approach or with cmake are given in HMLP_CODE/README.txt. 
Necessary files are included in the make and cmake directories, respectively.

== Documentation ==

A description of parameters and files necessary to run LAMMPS with HMLP are in doc/pair_ml_energy.txt

== Run tests ==

Sample LAMMPS input files which use the HMLP are included in the example directory. These files are:

*Standard LAMMPS files
1. data.H2 - Initial atomic coordinates in LAMMPS datafile format
2. in.lammps - LAMMPS input file using the ml/energy pair style

*HMLP files
3. BondPair.txt - List of covalently bonded H-H pairs as described in documentation.
4. Param_ML_pot.txt - File containing fitted parameters for the potential. 

To run the example:
	cd example
	lmp -in in.lammps 

== Credits and license ==

This compute was written by H Zong (zonghust@mail.xjtu.edu.cn) and is licensed under the GPLv2 license.

Please contribute changes back to the community.
