# Supplementary material for: Understanding high pressure molecular hydrogen with a hierarchical machine-learned potential
Source: Nat Commun. 2020 Oct 6;11:5014. doi: 10.1038/s41467-020-18788-9 (PMC7538439; doi:10.1038/s41467-020-18788-9)
Supplement: Supplementary file 4 — Supplementary Data 1 [file 41467_2020_18788_MOESM4_ESM.zip › HMLP-plugin-for-LAMMPS/doc/pair_ml_energy.txt]

"LAMMPS WWW Site"_lws - "LAMMPS Documentation"_ld - "LAMMPS Commands"_lc :c

:link(lws,http://lammps.sandia.gov)
:link(ld,Manual.html)
:link(lc,Section_commands.html#comm)

:line

pair_style ml/energy command :h3

[Syntax:]

pair_style ml/energy flag E0 :pre

flag = energy/force switchover (positive integer)
E0 = ground-state energy or zero-point energy # seed (energy units) :ul

[Examples:]

pair_style	    ml/energy 1 -1.5
pair_coeff	    * * Param_ML_pot.txt BondPair.txt H :pre

[Description:]

Style {ml/energy} computes interatomic interactions for H2 liquid or solid system, based on the technique of machine learning model,namely HMLP.
The total energy Ei of an atom I is given by

:F_total= F_bond + F_NonBond + F_ADP

where F_bond is the covalent bonding part for the H2 molecule, F_NonBond describes the short-ranged Coulomb and van der Waals interactions.  The F_ADP is the angle-dependent interactions that are related to angles between different molecules.

Both summations in the formula are over all neighbors J of atom I within the cutoff distance.

The energy/force switchover flag and the ground-state energy are specified by the "pair_coeff"_pair_coeff.html command.  


:line

The cutoffs, bond-pair information and the coefficients for the machine learning potential functions are listed in a parameter file which is specified by the
"pair_coeff"_pair_coeff.html command.  All of these files are parameterized in terms of LAMMPS "metal units"_units.html.

For style {ml/energy}, the following coefficients must be defined via set by the "pair_style"command.
commands:

flag(positive integer)
E0 (energy units) :ul
 
Note that flag is set equal to 1 for most cases, and E0 is extended parameter for future use, mostly set to 1.5 (cohesive energy for solid H2).


Note that unlike for other potentials, cutoffs for HMLP potentials are not set in the pair_style or pair_coeff command; they
are specified in the machine learning parameter files themselves.

Unlike other pair style, which retrieves the atomic mass from the potential file, the HMLP potentials do not include mass
information; thus you need to use the "mass"_mass.html command to specify it.

Only a single pair_coeff command is used with the {ml/energy} style which specifies a potential file with parameters for all needed
elements.  These are mapped to LAMMPS atom types by specifying N additional arguments after the filename in the pair_coeff command,
where N is the number of LAMMPS atom types:

filename
N element names = mapping of HMLP elements to atom types :ul

See the "pair_coeff" doc page for alternate ways to specify the path for the machine learning parameter file and bond-pair information file.

If your LAMMPS simulation has 3 atoms types and they are all to be treated with this potentials, you would use the following pair_coeff
command:

pair_coeff * * Param_ML_pot.txt BondPair.txt H H H :pre

The 1st 2 arguments must be * * so as to span all LAMMPS atom types. The three H arguments map LAMMPS atom types 1,2,3 to the H element
in the potential file.  If a mapping value is specified as NULL, the mapping is not performed.  This can be used when a HMLP potential is used as part of the {hybrid} pair style.  The NULL values are placeholders for atom types that will be used with other potentials.

IMPORTANT NOTE: The {ml/energy} style currently supports only single-element MEAM potentials.  It may be extended for alloy systems in the future.

The bond-pair file is formatted as follows:

line 1 = the totle number of H atoms used in the present simulation
It is followed by the list of different pairs as
line syntax: atom1 atom2

atom1,atom2 = IDs of 1st,2nd atoms in bond

:line

[Mixing, shift, table, tail correction, restart, rRESPA info]:

For atom type pairs I,J and I != J, where types I and J correspond to two different element types, mixing is performed by LAMMPS as
described above with the individual styles.  You never need to specify a pair_coeff command with I != J arguments for the eam styles.

This pair style does not support the "pair_modify"_pair_modify.html shift, table, and tail options.

The eam pair styles do not write their information to "binary restart files"_restart.html, since it is stored in tabulated potential files.
Thus, you need to re-specify the pair_style and pair_coeff commands in an input script that reads a restart file.

The eam pair styles can only be used via the {pair} keyword of the "run_style respa"_run_style.html command.  They do not support the
{inner}, {middle}, {outer} keywords.

:line

[Restrictions:]

They are only enabled if LAMMPS was built with that package of HMLP (which it is by default). 

[Related commands:]

"pair_coeff"_pair_coeff.html

[Default:] none

:line

:link(Ackland1)
[(Ackland1)] H. Zong, H. Wiebe, G.J. Ackland, to be published.
