# Supplementary material for: Understanding high pressure molecular hydrogen with a hierarchical machine-learned potential
Source: Nat Commun. 2020 Oct 6;11:5014. doi: 10.1038/s41467-020-18788-9 (PMC7538439; doi:10.1038/s41467-020-18788-9)
Supplement: Supplementary file 4 — Supplementary Data 1 [file 41467_2020_18788_MOESM4_ESM.zip › HMLP-plugin-for-LAMMPS/example/BondPair.txt]

1152
1 193
2 194
3 195
4 196
5 197
6 198
7 199
8 200
9 201
10 202
11 203
12 204
13 205
14 206
15 207
16 208
17 209
18 210
19 211
20 212
21 213
22 214
23 215
24 216
25 217
26 218
27 219
28 220
29 221
30 222
31 223
32 224
33 225
34 226
35 227
36 228
37 229
38 230
39 231
40 232
41 233
42 234
43 235
44 236
45 237
46 238
47 239
48 240
49 241
50 242
51 243
52 244
53 245
54 246
55 247
56 248
57 249
58 250
59 251
60 252
61 253
62 254
63 255
64 256
65 257
66 258
67 259
68 260
69 261
70 262
71 263
72 264
73 265
74 266
75 267
76 268
77 269
78 270
79 271
80 272
81 273
82 274
83 275
84 276
85 277
86 278
87 279
88 280
89 281
90 282
91 283
92 284
93 285
94 286
95 287
96 288
97 307
98 308
99 305
100 306
101 311
102 312
103 309
104 310
105 289
106 290
107 291
108 292
109 293
110 294
111 295
112 296
113 297
114 298
115 299
116 300
117 301
118 302
119 303
120 304
121 331
122 332
123 329
124 330
125 335
126 336
127 333
128 334
129 313
130 314
131 315
132 316
133 317
134 318
135 319
136 320
137 321
138 322
139 323
140 324
141 325
142 326
143 327
144 328
145 345
146 346
147 347
148 348
149 349
150 350
151 351
152 352
153 353
154 354
155 355
156 356
157 357
158 358
159 359
160 360
161 339
162 340
163 337
164 338
165 343
166 344
167 341
168 342
169 369
170 370
171 371
172 372
173 373
174 374
175 375
176 376
177 377
178 378
179 379
180 380
181 381
182 382
183 383
184 384
185 363
186 364
187 361
188 362
189 367
190 368
191 365
192 366
193 1
194 2
195 3
196 4
197 5
198 6
199 7
200 8
201 9
202 10
203 11
204 12
205 13
206 14
207 15
208 16
209 17
210 18
211 19
212 20
213 21
214 22
215 23
216 24
217 25
218 26
219 27
220 28
221 29
222 30
223 31
224 32
225 33
226 34
227 35
228 36
229 37
230 38
231 39
232 40
233 41
234 42
235 43
236 44
237 45
238 46
239 47
240 48
241 49
242 50
243 51
244 52
245 53
246 54
247 55
248 56
249 57
250 58
251 59
252 60
253 61
254 62
255 63
256 64
257 65
258 66
259 67
260 68
261 69
262 70
263 71
264 72
265 73
266 74
267 75
268 76
269 77
270 78
271 79
272 80
273 81
274 82
275 83
276 84
277 85
278 86
279 87
280 88
281 89
282 90
283 91
284 92
285 93
286 94
287 95
288 96
289 105
290 106
291 107
292 108
293 109
294 110
295 111
296 112
297 113
298 114
299 115
300 116
301 117
302 118
303 119
304 120
305 99
306 100
307 97
308 98
309 103
310 104
311 101
312 102
313 129
314 130
315 131
316 132
317 133
318 134
319 135
320 136
321 137
322 138
323 139
324 140
325 141
326 142
327 143
328 144
329 123
330 124
331 121
332 122
333 127
334 128
335 125
336 126
337 163
338 164
339 161
340 162
341 167
342 168
343 165
344 166
345 145
346 146
347 147
348 148
349 149
350 150
351 151
352 152
353 153
354 154
355 155
356 156
357 157
358 158
359 159
360 160
361 187
362 188
363 185
364 186
365 191
366 192
367 189
368 190
369 169
370 170
371 171
372 172
373 173
374 174
375 175
376 176
377 177
378 178
379 179
380 180
381 181
382 182
383 183
384 184
385 595
386 596
387 593
388 594
389 599
390 600
391 597
392 598
393 577
394 578
395 579
396 580
397 581
398 582
399 583
400 584
401 585
402 586
403 587
404 588
405 589
406 590
407 591
408 592
409 619
410 620
411 617
412 618
413 623
414 624
415 621
416 622
417 601
418 602
419 603
420 604
421 605
422 606
423 607
424 608
425 609
426 610
427 611
428 612
429 613
430 614
431 615
432 616
433 633
434 634
435 635
436 636
437 637
438 638
439 639
440 640
441 641
442 642
443 643
444 644
445 645
446 646
447 647
448 648
449 627
450 628
451 625
452 626
453 631
454 632
455 629
456 630
457 657
458 658
459 659
460 660
461 661
462 662
463 663
464 664
465 665
466 666
467 667
468 668
469 669
470 670
471 671
472 672
473 651
474 652
475 649
476 650
477 655
478 656
479 653
480 654
481 673
482 674
483 675
484 676
485 677
486 678
487 679
488 680
489 681
490 682
491 683
492 684
493 685
494 686
495 687
496 688
497 689
498 690
499 691
500 692
501 693
502 694
503 695
504 696
505 697
506 698
507 699
508 700
509 701
510 702
511 703
512 704
513 705
514 706
515 707
516 708
517 709
518 710
519 711
520 712
521 713
522 714
523 715
524 716
525 717
526 718
527 719
528 720
529 721
530 722
531 723
532 724
533 725
534 726
535 727
536 728
537 729
538 730
539 731
540 732
541 733
542 734
543 735
544 736
545 737
546 738
547 739
548 740
549 741
550 742
551 743
552 744
553 745
554 746
555 747
556 748
557 749
558 750
559 751
560 752
561 753
562 754
563 755
564 756
565 757
566 758
567 759
568 760
569 761
570 762
571 763
572 764
573 765
574 766
575 767
576 768
577 393
578 394
579 395
580 396
581 397
582 398
583 399
584 400
585 401
586 402
587 403
588 404
589 405
590 406
591 407
592 408
593 387
594 388
595 385
596 386
597 391
598 392
599 389
600 390
601 417
602 418
603 419
604 420
605 421
606 422
607 423
608 424
609 425
610 426
611 427
612 428
613 429
614 430
615 431
616 432
617 411
618 412
619 409
620 410
621 415
622 416
623 413
624 414
625 451
626 452
627 449
628 450
629 455
630 456
631 453
632 454
633 433
634 434
635 435
636 436
637 437
638 438
639 439
640 440
641 441
642 442
643 443
644 444
645 445
646 446
647 447
648 448
649 475
650 476
651 473
652 474
653 479
654 480
655 477
656 478
657 457
658 458
659 459
660 460
661 461
662 462
663 463
664 464
665 465
666 466
667 467
668 468
669 469
670 470
671 471
672 472
673 481
674 482
675 483
676 484
677 485
678 486
679 487
680 488
681 489
682 490
683 491
684 492
685 493
686 494
687 495
688 496
689 497
690 498
691 499
692 500
693 501
694 502
695 503
696 504
697 505
698 506
699 507
700 508
701 509
702 510
703 511
704 512
705 513
706 514
707 515
708 516
709 517
710 518
711 519
712 520
713 521
714 522
715 523
716 524
717 525
718 526
719 527
720 528
721 529
722 530
723 531
724 532
725 533
726 534
727 535
728 536
729 537
730 538
731 539
732 540
733 541
734 542
735 543
736 544
737 545
738 546
739 547
740 548
741 549
742 550
743 551
744 552
745 553
746 554
747 555
748 556
749 557
750 558
751 559
752 560
753 561
754 562
755 563
756 564
757 565
758 566
759 567
760 568
761 569
762 570
763 571
764 572
765 573
766 574
767 575
768 576
769 961
770 962
771 963
772 964
773 965
774 966
775 967
776 968
777 969
778 970
779 971
780 972
781 973
782 974
783 975
784 976
785 977
786 978
787 979
788 980
789 981
790 982
791 983
792 984
793 985
794 986
795 987
796 988
797 989
798 990
799 991
800 992
801 993
802 994
803 995
804 996
805 997
806 998
807 999
808 1000
809 1001
810 1002
811 1003
812 1004
813 1005
814 1006
815 1007
816 1008
817 1009
818 1010
819 1011
820 1012
821 1013
822 1014
823 1015
824 1016
825 1017
826 1018
827 1019
828 1020
829 1021
830 1022
831 1023
832 1024
833 1025
834 1026
835 1027
836 1028
837 1029
838 1030
839 1031
840 1032
841 1033
842 1034
843 1035
844 1036
845 1037
846 1038
847 1039
848 1040
849 1041
850 1042
851 1043
852 1044
853 1045
854 1046
855 1047
856 1048
857 1049
858 1050
859 1051
860 1052
861 1053
862 1054
863 1055
864 1056
865 1065
866 1066
867 1067
868 1068
869 1069
870 1070
871 1071
872 1072
873 1073
874 1074
875 1075
876 1076
877 1077
878 1078
879 1079
880 1080
881 1059
882 1060
883 1057
884 1058
885 1063
886 1064
887 1061
888 1062
889 1089
890 1090
891 1091
892 1092
893 1093
894 1094
895 1095
896 1096
897 1097
898 1098
899 1099
900 1100
901 1101
902 1102
903 1103
904 1104
905 1083
906 1084
907 1081
908 1082
909 1087
910 1088
911 1085
912 1086
913 1123
914 1124
915 1121
916 1122
917 1127
918 1128
919 1125
920 1126
921 1105
922 1106
923 1107
924 1108
925 1109
926 1110
927 1111
928 1112
929 1113
930 1114
931 1115
932 1116
933 1117
934 1118
935 1119
936 1120
937 1147
938 1148
939 1145
940 1146
941 1151
942 1152
943 1149
944 1150
945 1129
946 1130
947 1131
948 1132
949 1133
950 1134
951 1135
952 1136
953 1137
954 1138
955 1139
956 1140
957 1141
958 1142
959 1143
960 1144
961 769
962 770
963 771
964 772
965 773
966 774
967 775
968 776
969 777
970 778
971 779
972 780
973 781
974 782
975 783
976 784
977 785
978 786
979 787
980 788
981 789
982 790
983 791
984 792
985 793
986 794
987 795
988 796
989 797
990 798
991 799
992 800
993 801
994 802
995 803
996 804
997 805
998 806
999 807
1000 808
1001 809
1002 810
1003 811
1004 812
1005 813
1006 814
1007 815
1008 816
1009 817
1010 818
1011 819
1012 820
1013 821
1014 822
1015 823
1016 824
1017 825
1018 826
1019 827
1020 828
1021 829
1022 830
1023 831
1024 832
1025 833
1026 834
1027 835
1028 836
1029 837
1030 838
1031 839
1032 840
1033 841
1034 842
1035 843
1036 844
1037 845
1038 846
1039 847
1040 848
1041 849
1042 850
1043 851
1044 852
1045 853
1046 854
1047 855
1048 856
1049 857
1050 858
1051 859
1052 860
1053 861
1054 862
1055 863
1056 864
1057 883
1058 884
1059 881
1060 882
1061 887
1062 888
1063 885
1064 886
1065 865
1066 866
1067 867
1068 868
1069 869
1070 870
1071 871
1072 872
1073 873
1074 874
1075 875
1076 876
1077 877
1078 878
1079 879
1080 880
1081 907
1082 908
1083 905
1084 906
1085 911
1086 912
1087 909
1088 910
1089 889
1090 890
1091 891
1092 892
1093 893
1094 894
1095 895
1096 896
1097 897
1098 898
1099 899
1100 900
1101 901
1102 902
1103 903
1104 904
1105 921
1106 922
1107 923
1108 924
1109 925
1110 926
1111 927
1112 928
1113 929
1114 930
1115 931
1116 932
1117 933
1118 934
1119 935
1120 936
1121 915
1122 916
1123 913
1124 914
1125 919
1126 920
1127 917
1128 918
1129 945
1130 946
1131 947
1132 948
1133 949
1134 950
1135 951
1136 952
1137 953
1138 954
1139 955
1140 956
1141 957
1142 958
1143 959
1144 960
1145 939
1146 940
1147 937
1148 938
1149 943
1150 944
1151 941
1152 942
