# Supplementary material for: Understanding high pressure molecular hydrogen with a hierarchical machine-learned potential
Source: Nat Commun. 2020 Oct 6;11:5014. doi: 10.1038/s41467-020-18788-9 (PMC7538439; doi:10.1038/s41467-020-18788-9)
Supplement: Supplementary file 4 — Supplementary Data 1 [file 41467_2020_18788_MOESM4_ESM.zip › HMLP-plugin-for-LAMMPS/example/Param_ML_pot.txt]

# Fitted ML parameters
# H 1.02
100 24 140 0.001
-0.227857 -0.554683 -0.395976 -0.273328 -0.227467 -0.218193 -0.216291 -0.215616 -0.270119 -0.240866 -0.33839 -0.32839 -0.241335 -0.240792 -0.456329 0.189304 -0.159784 -0.423879 0.884937 -0.0792633 0.852668 1.14489 1.1047 0.345875 1
0.704456 0.93852 0.966424 0.957142 0.948336 0.948485 0.949735 0.950424 0.907629 0.894945 -0.765507 0.684938 0.911786 0.912391 0.994113 0.474542 0.699462 1.03276 -0.0646346 -0.134681 -0.0739341 -0.736776 -1.24574 -0.404268 1
-0.710077 -1.7253 -1.89154 -1.89554 -1.86529 -1.85049 -1.84656 -1.84539 -1.84613 -1.81876 -0.212253 -1.6644 -1.04592 -1.04543 -1.84823 -0.0123753 -1.56681 -0.93553 -0.923031 0.176391 -0.911552 -0.574828 -0.200624 -0.105376 1
0.0812944 -0.0809224 -0.0527555 -0.0130539 0.00370187 0.00644566 0.00665766 0.00672165 -0.0498664 -0.0240451 0.46242 -0.111969 -0.300258 -0.299756 -0.0272254 -0.400722 0.0144987 -0.245977 -0.212199 0.339851 -0.217493 -0.361377 0.37082 -0.147057 1
0.270553 0.841143 0.917606 0.915119 0.905807 0.904843 0.90574 0.906328 0.929798 0.857055 -0.64199 0.785852 0.618538 0.619132 0.696902 0.41708 0.705128 0.248059 1.98501 -0.256737 1.92612 2.33966 1.38067 -0.641028 1
1.75253 1.96243 1.70906 1.57873 1.53485 1.52961 1.53037 1.53105 1.53111 1.46238 -4.54022 1.17735 4.96492 4.96575 1.73655 5.38948 3.53081 5.24469 -0.78746 -5.97846 -0.779265 -1.23932 -2.1981 -9.27267 1
0.266169 0.0976251 -0.0495668 -0.039749 -0.0132134 -0.00415007 -0.00164843 -0.000713316 -0.109331 -0.0358125 -5.76827 -0.139433 4.19263 4.19342 0.0593634 5.70654 3.15267 4.43262 -1.1908 -5.3292 -1.17284 -0.616104 1.50408 2.6094 1
0.306591 0.323374 0.4372 0.49302 0.507965 0.512011 0.513602 0.514268 0.44314 0.467821 -0.614272 0.283101 0.547885 0.548471 0.51052 0.365721 0.297661 0.653531 -0.169035 -0.0945709 -0.175821 -0.597081 -1.00012 -0.42216 1
-0.695821 -0.868302 -0.823729 -0.782846 -0.764708 -0.764329 -0.766112 -0.766914 -0.802322 -0.774072 0.506981 -0.710919 -0.724622 -0.724104 -0.774404 -0.425669 -0.539824 -0.645396 -0.669994 0.355313 -0.664651 -0.480859 0.420702 -0.193351 1
-2.78215 0.956361 1.14409 0.985473 0.911756 0.89121 0.884957 0.882531 1.58947 1.75846 0.464754 3.53441 0.536327 0.516663 1.46036 -0.334238 1.09504 0.51124 3.17777 0.0672843 3.44992 -1.16284 0.691819 0.737692 1
1.10706 1.91127 1.71879 1.578 1.5283 1.52128 1.52137 1.52176 1.60384 1.49522 -0.782348 1.45934 1.38546 1.39426 1.48708 0.855655 1.50666 1.21743 1.72656 -1.02278 1.55252 1.5111 0.537238 0.611281 1
0.156058 0.741701 0.819018 0.810339 0.800837 0.799849 0.800375 0.800739 0.788013 0.75646 0.546552 0.716906 0.0896577 0.0899758 0.769193 -0.51439 0.446123 0.173529 0.655365 0.454489 0.63152 -1.02489 -0.173022 0.375456 1
-0.0444158 -0.215593 -0.0405321 0.0613157 0.0963164 0.104455 0.106568 0.107363 0.00681162 0.0693759 0.465061 -0.0904055 -0.212767 -0.21222 0.128167 -0.484111 -0.668782 -0.258284 -0.807917 0.50855 -0.799246 0.06538 -1.73676 -0.124894 1
1.15963 1.06948 0.958283 0.937938 0.929807 0.929654 0.930744 0.931351 0.90943 0.877463 -3.95588 0.697122 3.35728 3.35802 0.793251 4.13689 2.87953 3.45273 1.76317 -4.32495 1.70965 0.273945 2.13353 3.90244 1
0.594391 0.574313 0.529121 0.516501 0.512144 0.511097 0.510953 0.510939 0.471558 0.466826 0.452691 0.320047 0.0271551 0.0277132 0.534924 -0.397608 0.319407 0.0867255 -0.243288 0.34466 -0.248245 -0.299632 -0.155975 -0.0908153 1
-0.790135 -1.39033 -1.49997 -1.49989 -1.46651 -1.45173 -1.448 -1.4467 -1.50209 -1.43414 -3.761 -1.34123 1.61363 1.61427 -1.43659 3.32179 0.816303 1.78129 -1.10699 -2.53872 -1.09106 -0.560014 1.13666 1.26902 1
0.15998 -0.117543 -0.024276 0.0697804 0.104923 0.112536 0.114444 0.115116 0.0437207 0.0794641 -0.571786 -0.0645077 0.732477 0.733077 -0.0510314 0.705963 1.00703 0.93103 0.844323 -0.745112 0.813033 -2.62196 1.2924 0.976929 1
5.72064 1.52413 0.419287 0.209552 0.171409 0.162983 0.160284 0.159316 0.208034 0.210678 0.223101 -0.373699 0.532213 0.529559 0.391628 0.163891 1.55521 0.818173 -1.51386 -0.256097 -1.44363 -2.21042 2.47608 2.3872 1
-0.785231 -1.47589 -1.47149 -1.39618 -1.34601 -1.33151 -1.32866 -1.32769 -1.38781 -1.31873 0.560702 -1.25111 -1.1065 -1.10601 -1.35076 -0.503065 -1.35969 -1.07202 -0.908078 0.430006 -0.896966 -0.279252 -0.169164 -0.188195 1
6.2794 3.33652 2.06806 1.69388 1.57565 1.53169 1.50665 1.49029 1.96821 1.77384 -0.364373 1.34127 1.42695 1.41778 2.19136 0.298774 1.5468 1.38833 -0.127661 -0.139927 0.193544 1.86543 -1.05596 1.18287 1
0.3423 0.0657225 0.148344 0.221266 0.247874 0.254414 0.256346 0.257124 0.193214 0.21872 -0.167341 0.0360223 0.0400708 0.0406308 0.0636853 0.114819 0.592998 -0.00207098 0.95361 -0.0750665 0.919676 0.31444 1.75138 -0.573899 1
1.17303 0.648544 0.635176 0.659643 0.667632 0.671137 0.672893 0.673681 0.616301 0.624114 -0.132454 0.293423 0.454312 0.454894 0.638613 0.163762 0.227973 0.388789 0.154255 -0.151572 0.139663 0.537343 -0.948858 0.80927 1
-0.789073 -1.94922 -2.42992 -2.75881 -2.9087 -2.93785 -2.93728 -2.93575 -2.66269 -2.85733 0.539589 -2.42294 -1.93843 -1.93799 -2.7892 -0.524085 -2.4602 -1.92556 -0.992298 0.434974 -0.979149 -0.365587 0.270959 -0.156412 1
0.742644 1.56876 1.5279 1.44495 1.40884 1.40425 1.40505 1.40578 1.48785 1.34799 -1.09223 1.28392 1.08913 1.08975 1.14597 0.770374 1.23971 0.535373 3.11492 -0.536508 3.0287 3.73684 2.13328 -0.228236 1
-0.208959 -0.584094 -0.46149 -0.355127 -0.310946 -0.300965 -0.29888 -0.298112 -0.396052 -0.324001 0.470146 -0.427056 -0.495443 -0.494915 -0.326551 -0.460613 -0.596704 -0.455047 -0.658679 0.434542 -0.653604 -0.250775 -0.560671 -0.097494 1
-0.982204 -1.95675 -2.36661 -2.67225 -2.81371 -2.84036 -2.83959 -2.83814 -2.59846 -2.76603 -1.84906 -2.35166 -0.554573 -0.554055 -2.69425 1.31681 -1.15649 -0.447713 -1.05277 -0.6728 -1.03815 -0.523732 0.877723 0.324378 1
0.484819 0.0666825 0.116647 0.181534 0.205904 0.211697 0.213257 0.213837 0.146155 0.176193 -0.359811 -0.0229954 0.342322 0.3429 0.136761 0.407694 0.279078 0.385606 0.195242 -0.401611 0.179655 -0.168111 0.0233512 0.0588574 1
0.826268 0.674864 0.69036 0.701631 0.703312 0.705286 0.706671 0.707316 0.644027 0.656438 0.511791 0.391968 0.00835566 0.0089139 0.756338 -0.628188 -0.0303483 0.0404817 -0.451384 0.729849 -0.451329 -0.257664 -1.4005 -0.0377587 1
-2.70849 0.5033 0.722761 0.604446 0.541554 0.520728 0.513405 0.510389 1.00339 1.09533 0.498077 2.44351 0.206426 0.190551 0.910248 -0.382077 0.70416 0.201877 2.01744 0.214683 2.24259 -0.86318 0.655429 0.34121 1
6.04399 3.33549 2.06775 1.69135 1.57272 1.52845 1.50336 1.48703 2.00442 1.7863 -0.9513 1.42731 1.60314 1.59297 1.99415 0.856544 1.98046 1.30693 1.52488 -0.757742 1.84712 4.06125 1.29213 2.00986 1
0.34397 0.00542491 0.102026 0.182375 0.211408 0.218417 0.2204 0.22118 0.133902 0.181381 0.421841 -0.0203179 -0.0784245 -0.0778687 0.18536 -0.235916 -0.136221 -0.0417052 -0.272783 0.0980761 -0.277055 -0.142369 -0.659818 0.267574 1
0.238454 0.00568198 0.124725 0.208974 0.235716 0.24125 0.242708 0.243261 0.208576 0.20722 0.719441 0.0511175 -0.660408 -0.659886 -0.0257493 -0.867678 0.116258 -0.743655 1.58715 0.919856 1.53788 -0.613983 1.75497 0.248181 1
0.285974 0.0943702 0.201416 0.280899 0.306635 0.312607 0.314413 0.31511 0.236711 0.273442 -1.27977 0.0953041 0.832358 0.832963 0.270077 1.10475 0.55371 1.06643 -0.0102714 -0.861032 -0.020891 -0.748296 -0.56006 -1.02473 1
-1.08819 0.230165 0.248461 0.15667 0.109443 0.0909558 0.0837618 0.0807801 0.212348 0.130766 0.507156 0.598281 -0.200488 -0.202754 0.183668 -0.42663 0.204314 -0.150725 0.260527 0.359358 0.290194 -0.499701 0.475081 -0.174032 1
-0.596756 -0.962346 -0.91335 -0.830724 -0.782726 -0.770208 -0.767679 -0.766705 -0.871908 -0.779272 -0.390921 -0.768853 -0.0498648 -0.0493043 -0.783564 0.504517 0.0521909 0.0900605 -0.943904 -0.503684 -0.931937 -0.602796 0.816967 -0.0476948 1
0.377319 0.651855 0.737007 0.757129 0.759164 0.761063 0.762486 0.763163 0.728778 0.713108 -0.490619 0.54763 0.55709 0.55768 0.693039 0.269772 0.408243 0.411158 0.536303 -0.0572242 0.512464 1.08975 -0.356069 0.337717 1
1.05767 1.51654 1.30614 1.17973 1.13563 1.12725 1.12598 1.12571 1.15453 1.07197 0.439846 1.02802 0.415706 0.416217 1.21227 -0.391003 0.881881 0.469131 0.149879 0.342251 0.136577 -0.289672 -0.15336 -0.0761879 1
1.52948 1.81036 1.62828 1.51506 1.47485 1.47016 1.47096 1.47161 1.46843 1.40395 -1.79011 1.12066 2.17652 2.1772 1.63572 1.77807 1.591 2.35794 -0.449624 -1.59152 -0.449603 -0.24469 -2.34378 -2.3223 1
-0.057037 0.216756 0.335073 0.381471 0.390032 0.390359 0.390848 0.391331 0.388636 0.35388 0.0650493 0.299383 -0.0837579 -0.0832053 0.204525 -0.179269 0.0298124 -0.348622 1.30393 0.260855 1.26153 1.5041 0.974908 -0.515469 1
1.30189 1.97398 1.71541 1.57266 1.52595 1.51995 1.5203 1.5207 1.53648 1.45445 -3.96207 1.41127 3.81724 3.81792 1.63671 4.07768 3.16001 3.99529 0.1905 -4.65335 0.175748 0.114703 0.205359 1.10392 1
-0.329533 -0.674512 -0.497061 -0.369535 -0.31952 -0.308015 -0.305469 -0.304533 -0.412837 -0.33116 0.51323 -0.435219 -0.518142 -0.517618 -0.306809 -0.548051 -0.994499 -0.574299 -0.87802 0.555317 -0.867636 0.165311 -1.38564 -0.191086 1
0.229448 0.0750779 0.197012 0.276756 0.300111 0.304566 0.305881 0.306435 0.289327 0.269971 -0.580954 0.126925 0.198415 0.198984 -0.0159836 0.407265 0.730967 0.120045 2.17607 -0.267064 2.11256 0.0994168 2.34289 1.21431 1
0.975228 0.804802 0.73719 0.746388 0.749907 0.752149 0.753622 0.754303 0.702318 0.703272 -4.03002 0.507308 3.38421 3.38496 0.689619 4.17637 2.40849 3.3702 0.744147 -4.20718 0.715287 0.876438 0.858909 2.81334 1
-1.13481 -1.80643 -1.97103 -2.04877 -2.06792 -2.07064 -2.07182 -2.07251 -1.99886 -2.03557 0.513319 -1.78326 -1.4468 -1.44633 -2.0389 -0.42833 -1.57257 -1.37708 -0.914834 0.352961 -0.903556 -0.476233 0.500162 -0.215321 1
1.08497 1.01537 0.922534 0.912659 0.908071 0.90888 0.910217 0.910909 0.878682 0.857335 -4.95225 0.684997 4.09453 4.09533 0.809303 5.18895 3.02418 4.13639 1.38924 -5.41042 1.34478 1.12788 1.40994 3.46882 1
0.196291 0.631008 0.726197 0.748434 0.751286 0.753144 0.754523 0.755176 0.747113 0.707354 -0.718626 0.600376 0.530738 0.531328 0.554794 0.442442 0.634988 0.197598 1.53385 -0.21274 1.48587 2.41764 1.2086 0.110872 1
0.273944 0.251299 0.388631 0.450518 0.468231 0.473151 0.474958 0.475708 0.391144 0.429286 0.2362 0.222988 0.150451 0.151016 0.52536 -0.289845 -0.30304 0.130109 -0.732674 0.373359 -0.725817 -0.00822211 -2.02779 0.0204028 1
-0.942695 -1.77685 -2.02204 -2.14132 -2.16201 -2.1558 -2.15217 -2.151 -2.09727 -2.11391 -2.78518 -1.87509 0.467994 0.468569 -2.10111 2.26247 -0.224776 0.60353 -1.07647 -1.48763 -1.06128 -0.539591 0.992783 0.744129 1
0.823146 0.776707 0.778237 0.790393 0.791574 0.79334 0.794736 0.795423 0.750278 0.743244 -0.453342 0.519367 1.08091 1.08153 0.743198 0.563265 1.24681 1.24736 0.617816 -0.635029 0.592002 -2.54367 0.224334 -1.14806 1
-1.15854 -0.26097 -0.20547 -0.258252 -0.292552 -0.309473 -0.316809 -0.319925 -0.240327 -0.313594 0.506231 0.0245326 -0.447089 -0.447225 -0.269688 -0.422428 -0.133157 -0.387846 -0.0889276 0.35352 -0.0859266 -0.504893 0.498652 -0.210541 1
0.762088 0.733193 0.748108 0.76362 0.765649 0.76755 0.768948 0.769646 0.728482 0.718639 -0.983526 0.503019 1.23977 1.2404 0.687469 1.13645 1.30168 1.38683 0.847216 -1.24077 0.815855 -1.12616 0.476017 -0.617646 1
1.84157 2.12181 1.82274 1.66567 1.6129 1.60565 1.60589 1.60642 1.62495 1.53731 -5.26867 1.28274 5.13732 5.13816 1.80889 5.76544 3.68188 5.39835 -0.587832 -6.27367 -0.584462 -0.128738 -1.96602 -7.40554 1
0.856491 0.365255 0.400777 0.451887 0.469932 0.475199 0.477125 0.477943 0.406191 0.432581 -0.190193 0.147582 0.402308 0.402887 0.440855 0.335251 0.0696274 0.317259 -0.0606777 -0.424124 -0.0700711 0.992471 -0.933509 0.168393 1
0.0699057 -0.152691 -0.0210934 0.0672411 0.0989666 0.106203 0.108007 0.108673 0.016426 0.0713165 0.307393 -0.0886203 -0.19144 -0.190892 0.0998793 -0.374058 -0.375638 -0.177541 -0.564025 0.425271 -0.56125 -0.0919416 -1.0131 0.191108 1
-1.27245 -1.34291 -1.31175 -1.31149 -1.31439 -1.32163 -1.32635 -1.32839 -1.30422 -1.31438 0.512622 -1.11895 -1.03253 -1.03203 -1.31276 -0.427567 -0.928697 -0.953155 -0.759645 0.354986 -0.752127 -0.509227 0.558159 -0.219899 1
0.0730889 -0.0881594 0.0754251 0.166594 0.196559 0.203705 0.205715 0.206493 0.112647 0.166351 0.374064 -0.00996396 -0.0674309 -0.0668774 0.233254 -0.308164 -0.526847 -0.0832658 -0.756789 0.245475 -0.749353 0.107732 -1.79096 -1.19402 1
0.263173 0.571989 0.533578 0.502352 0.489238 0.485065 0.483776 0.483292 0.467875 0.442898 0.484387 0.422042 -0.00238574 -0.001885 0.511036 -0.427604 0.406778 0.0639671 -0.112677 0.373265 -0.11988 -0.437932 0.174529 -0.147037 1
2.10352 1.5988 1.35403 1.26038 1.23007 1.22716 1.22811 1.22878 1.26 1.17088 0.296875 0.783648 0.491442 0.492028 1.1439 -0.103318 0.932118 0.492171 1.57852 -0.0682486 1.52946 -0.133814 0.318775 -0.460226 1
-0.500525 -0.96036 -0.806958 -0.670253 -0.610468 -0.596042 -0.592943 -0.59179 -0.698647 -0.609616 -0.630084 -0.670393 -0.12077 -0.120228 -0.614431 0.300018 -0.661327 0.0237089 -0.838576 -0.000100892 -0.829145 -0.639635 -1.08609 0.00864931 1
-1.23232 -1.20227 -1.04011 -0.947485 -0.908425 -0.900701 -0.899866 -0.899591 -0.925828 -0.901202 0.471246 -0.791096 -0.874114 -0.873607 -1.03294 -0.365758 -0.766254 -0.842771 0.0905524 0.267093 0.0774992 -0.457079 0.631283 -0.155006 1
-0.36137 -0.647802 -0.553551 -0.469881 -0.432862 -0.425101 -0.423925 -0.423487 -0.504871 -0.44356 0.520746 -0.482556 -0.560824 -0.560297 -0.447746 -0.45617 -0.492784 -0.492511 -0.649576 0.392352 -0.644726 -0.400792 -0.0941982 -0.0940081 1
-1.61499 -1.78301 -1.85249 -1.95996 -2.02613 -2.05499 -2.06583 -2.07013 -1.92054 -2.02718 0.494717 -1.68684 -1.40091 -1.40043 -1.99028 -0.405289 -1.44828 -1.3287 -0.8699 0.332884 -0.85972 -0.499829 0.631071 -0.223098 1
0.131205 0.317378 0.495951 0.551206 0.564503 0.568772 0.570575 0.571397 0.4904 0.522657 0.718507 0.329898 -0.530848 -0.530315 0.632501 -1.2888 -0.806948 -0.588407 -0.77736 1.77901 -0.769427 0.368233 -2.58272 1.88639 1
1.18131 0.811486 0.775175 0.776221 0.774283 0.775613 0.776923 0.777616 0.759752 0.728735 -0.708179 0.435813 0.816649 0.817253 0.652517 0.756844 0.81545 0.775775 1.21497 -0.744105 1.17471 0.512789 0.335795 -0.0395741 1
0.403433 0.190524 0.14894 0.173556 0.190632 0.195527 0.196963 0.197586 0.0960553 0.15708 -0.201582 0.0281614 0.467693 0.468281 0.236551 0.410151 0.840249 0.608517 -0.888495 -0.516851 -0.877869 -0.561568 0.793177 -0.0311538 1
1.02386 1.28547 1.14934 1.07493 1.04892 1.04512 1.04526 1.0455 1.03158 0.98835 0.248645 0.832478 0.491561 0.492148 1.1107 -0.221203 0.854942 0.559733 -0.0373635 0.185593 -0.0473256 -0.428268 -0.243937 -0.659403 1
0.9522 0.982794 0.898831 0.876876 0.870227 0.870904 0.872154 0.872803 0.831595 0.823261 -2.18948 0.643911 2.2357 2.23617 0.875256 2.29797 1.84135 2.28078 0.29009 -2.36739 0.273974 -0.295031 0.37079 1.16452 1
-0.412797 -0.756851 -0.823833 -0.783311 -0.74 -0.726206 -0.723017 -0.721891 -0.827141 -0.735324 -4.76413 -0.754439 2.87259 2.8733 -0.706328 4.48618 1.95863 3.07556 -1.14273 -3.83568 -1.12593 -0.583933 1.3118 1.90796 1
-0.0200711 0.0200052 0.0453583 0.0655147 0.0726574 0.0724577 0.071746 0.0714292 0.0263893 0.0390762 0.473484 -0.00491691 -0.229595 -0.229059 0.0776634 -0.407711 0.0437524 -0.156319 -0.394536 0.348261 -0.395698 -0.44001 0.0958719 -0.169046 1
0.587806 1.20348 1.19184 1.14665 1.12619 1.1241 1.12501 1.12562 1.15798 1.07108 -0.783906 0.972595 0.786646 0.787251 0.942162 0.502584 0.963093 0.413665 1.9769 -0.271602 1.9182 2.80934 1.38601 -0.0258589 1
-0.615586 -1.33059 -1.25175 -1.13176 -1.06987 -1.05342 -1.04997 -1.04871 -1.13507 -1.05068 0.718493 -1.04666 -1.31502 -1.31454 -1.08056 -1.01362 -1.70739 -1.33998 -0.888118 1.10187 -0.877496 -0.050025 -1.00069 0.864176 1
0.919459 0.595866 0.461545 0.450739 0.455733 0.458509 0.459761 0.460358 0.370191 0.413837 -0.662189 0.23473 0.98754 0.988156 0.522401 0.900123 1.32892 1.161 -0.857227 -1.02311 -0.847353 -0.689599 0.87727 0.0234692 1
-0.483964 -1.0082 -0.931171 -0.830354 -0.780713 -0.769067 -0.767014 -0.766279 -0.854467 -0.777417 0.52676 -0.805102 -0.780865 -0.780348 -0.798726 -0.479529 -0.850143 -0.723787 -0.783244 0.420262 -0.775164 -0.325964 -0.171192 -0.152333 1
0.0559823 0.264435 0.392533 0.448312 0.464427 0.468432 0.469906 0.470519 0.428091 0.427516 -0.298422 0.307871 0.21582 0.216391 0.330037 0.117162 0.269334 0.0219925 0.758504 0.0306258 0.729287 1.33599 0.521401 0.0533496 1
-0.72541 -1.70581 -1.82963 -1.80722 -1.76912 -1.7535 -1.74959 -1.74837 -1.76486 -1.72502 0.68115 -1.59161 -1.49539 -1.49492 -1.75139 -0.747729 -2.03376 -1.54766 -0.964938 0.676591 -0.952451 -0.050733 -0.472107 -0.0138287 1
0.515105 0.652707 0.729244 0.749318 0.751838 0.75405 0.755563 0.756275 0.698477 0.704616 -0.270399 0.49039 0.52462 0.525204 0.784474 0.0733211 0.229069 0.527068 -0.26389 0.14531 -0.268368 0.0310804 -1.50553 0.530187 1
1.21319 1.0717 0.73983 0.671362 0.668323 0.671582 0.673423 0.674316 0.595361 0.623157 -6.71422 0.460861 5.47162 5.47248 0.801246 6.89771 4.31426 5.74748 -1.19264 -6.90642 -1.17464 -0.617336 1.74345 3.48265 1
-1.26407 -1.90157 -2.06639 -2.14166 -2.14946 -2.14418 -2.14204 -2.14144 -2.07445 -2.10238 -0.540892 -1.8341 -0.897853 -0.897354 -2.15224 0.459811 -1.1484 -0.804407 -0.725538 -0.292391 -0.718836 -0.452491 0.863927 0.14349 1
-2.00865 0.599018 0.7074 0.57969 0.517245 0.496726 0.489529 0.486591 0.859112 0.882948 0.493313 1.92677 0.152215 0.138916 0.805878 -0.393138 0.643321 0.159448 1.35782 0.264762 1.54691 -0.632979 0.556333 -0.029445 1
-0.33142 -0.382964 -0.341234 -0.306743 -0.293532 -0.293657 -0.295004 -0.295613 -0.337907 -0.317153 0.491054 -0.312931 -0.449946 -0.449426 -0.300245 -0.411816 -0.208387 -0.377385 -0.495268 0.342633 -0.49391 -0.43911 0.279979 -0.196555 1
0.129929 -0.120379 0.0144514 0.10942 0.142952 0.150799 0.15292 0.153717 0.0605152 0.115418 -0.572774 -0.0578533 0.355774 0.356348 0.131317 0.377113 0.0337466 0.462494 -0.394253 -0.170324 -0.39558 -0.581424 -0.924046 -0.215057 1
1.13992 1.07279 0.959693 0.935359 0.926023 0.925555 0.926533 0.927091 0.904817 0.873074 -3.46624 0.696748 3.00673 3.00746 0.810955 3.61508 2.64441 3.10602 1.54921 -3.79011 1.50087 0.0973171 1.88526 3.07327 1
1.63188 1.0616 0.947468 0.923793 0.916372 0.917314 0.918785 0.919527 0.885231 0.864857 -0.193103 0.48266 0.741992 0.742592 0.909033 0.319033 0.568642 0.733354 0.331703 -0.36991 0.312813 0.116746 -0.994657 1.18994 1
-0.733947 -1.87158 -2.20013 -2.33497 -2.36329 -2.35908 -2.35549 -2.35429 -2.25486 -2.30923 0.686314 -2.03442 -1.77288 -1.77243 -2.30253 -0.690559 -2.30608 -1.80399 -0.981331 0.577574 -0.968451 -0.197151 -0.0668688 -0.0810717 1
-2.36746 0.987705 1.1104 0.948518 0.875781 0.855349 0.849014 0.846523 1.43826 1.55808 0.468727 3.08054 0.473552 0.454992 1.35321 -0.347633 1.0361 0.457877 2.48011 0.11608 2.74166 -0.872641 0.616612 0.279638 1
-0.603989 -1.23974 -1.12745 -0.997079 -0.934181 -0.918078 -0.91469 -0.913447 -1.01058 -0.920642 0.629149 -0.937773 -0.936885 -0.936378 -0.928308 -0.651795 -1.57191 -1.04858 -0.971933 0.586464 -0.959293 0.286526 -1.14798 -0.453868 1
0.655767 1.05906 0.934843 0.853785 0.8238 0.817057 0.815627 0.815195 0.822212 0.767953 0.459753 0.740764 0.226206 0.226705 0.878213 -0.397963 0.660941 0.28803 -0.0198466 0.340396 -0.0290813 -0.365846 -0.00725044 -0.131351 1
-0.376512 -0.667647 -0.458579 -0.325255 -0.275051 -0.263373 -0.260703 -0.259716 -0.368145 -0.287431 0.718535 -0.394003 -0.945733 -0.945234 -0.268814 -1.14744 -1.28531 -0.986292 -0.835052 1.40918 -0.825712 0.132854 -1.71378 1.30312 1
-0.756037 -1.89658 -2.27109 -2.45773 -2.51276 -2.51436 -2.51112 -2.50984 -2.37003 -2.45707 -0.00387536 -2.14103 -1.48923 -1.48877 -2.44174 -0.160022 -2.00871 -1.39586 -0.956327 0.251904 -0.944047 -0.548456 0.138022 -0.158033 1
0.720341 0.293909 0.3507 0.408233 0.42793 0.433339 0.435223 0.436 0.360463 0.391404 0.0883712 0.127478 0.169933 0.170501 0.406381 -0.0881129 -0.0581136 0.112099 -0.148697 0.0982895 -0.155963 0.348974 -0.981004 0.329666 1
0.295605 0.00667809 0.106821 0.186896 0.215437 0.222185 0.224088 0.224842 0.16552 0.187355 0.496391 0.00862107 -0.480798 -0.480266 0.024679 -0.588914 0.0557388 -0.648771 0.939619 0.618892 0.906021 0.587257 1.3625 0.174777 1
0.0544251 -0.0611906 -0.0613207 -0.0154547 0.0113177 0.0184897 0.0203488 0.0210862 -0.0851316 -0.0148092 -1.40135 -0.0757786 1.11242 1.11304 0.0446593 1.52823 1.16171 1.33452 -0.889307 -1.56086 -0.878653 -0.634625 0.790641 0.0631415 1
0.17187 0.365617 0.541767 0.59338 0.605255 0.609516 0.611415 0.612255 0.53062 0.562457 0.671533 0.358656 -0.164527 -0.163975 0.705061 -0.90866 -0.859274 -0.398514 -0.958383 0.985155 -0.946065 1.24807 -2.78364 -0.987486 1
-0.855339 -1.34583 -1.36857 -1.34453 -1.32514 -1.32258 -1.32378 -1.32438 -1.34055 -1.31291 0.509918 -1.20201 -1.03965 -1.03916 -1.33041 -0.425102 -0.985839 -0.961533 -0.816585 0.352052 -0.807688 -0.485504 0.459695 -0.205462 1
0.311463 -0.140523 -0.0717299 0.00788997 0.0374596 0.0438817 0.0451746 0.045401 -0.00842709 0.0128529 -1.10926 -0.147346 0.684354 0.684951 -0.108943 1.21467 0.539422 0.727763 0.728615 -1.1956 0.700127 0.316424 0.743728 0.679152 1
-0.110822 -0.442566 -0.418558 -0.349889 -0.312588 -0.303284 -0.301251 -0.300463 -0.413079 -0.327667 -0.330539 -0.395864 0.23185 0.232417 -0.298708 0.502512 0.448068 0.371181 -0.9179 -0.554036 -0.906549 -0.606055 0.813003 -0.0318736 1
1.74516 1.93008 1.67008 1.53866 1.49465 1.48904 1.48958 1.49015 1.49466 1.42281 -3.88559 1.15333 4.11097 4.11176 1.65968 4.36405 3.03274 4.31973 -0.466686 -4.73283 -0.466251 -0.482162 -1.65394 -6.22187 1
1.36531 1.79583 1.65922 1.54989 1.50849 1.50355 1.50435 1.50502 1.50739 1.43695 -1.18973 1.17937 1.40107 1.4017 1.64502 0.797359 0.988366 1.55716 -0.0485551 -0.28125 -0.058233 0.169721 -2.37188 1.18229 1
-0.842561 -1.44551 -1.43584 -1.36286 -1.31138 -1.29585 -1.29258 -1.29141 -1.36339 -1.28445 -0.341875 -1.20812 -0.519269 -0.518747 -1.31334 0.27783 -0.731689 -0.396448 -0.939569 -0.165704 -0.927699 -0.591538 0.264999 -0.0732948 1
-0.022997 1.46245 1.30543 1.14175 1.08065 1.06639 1.06282 1.06154 1.22297 1.11916 0.447619 1.59032 0.412355 0.408773 1.20843 -0.366517 0.991181 0.452382 0.933919 0.261582 0.974053 -0.49063 0.370059 -0.0317666 1
0.226844 0.530903 1.3103 3.17655 6.90399 13.4059 23.3641 36.3063 0.274056 15.1416 -1.32798 1.28558 0.277284 0.277222 0.743096 0.306594 0.226042 0.263724 0.038078 -0.0319064 0.0384942 0.0279672 -0.200953 0.0181155 
67.6965 13.6381 3.37613 1.28114 0.619326 0.33558 0.198119 0.129342 11.8243 0.29111 0.382387 2.50894 8.78099 8.78149 5.09342 1.36017 12.7932 9.02725 26.7201 10.6969 26.0736 17.8814 3.60073 13.136 
10369.5
-99746.5
257869
-132116
-166041
18023.2
112125
-616.815
6.58846
4.3834
2.93962
1.23321
0.513539
0.195257
0.0721168
0.0173307
0.00277574
-0.0283134
0.0462789
-0.0261895
-0.151755
0.812215
-1.50682
0.866172
-0.0564894
0.155973
-0.28396
0.178753
-0.0106651
0.0184814
-0.00819164
-0.00204982
3.63618
0.881995
0.383528
-1.00577
0.521223
-0.0806318
0.0178483
-0.00723557
-432.389
349.622
338.386
-1637.47
-5.983
-8.43575
-372.181
-430.224
-961.383
169.94
14.5845
703.421
631.467
-54.7136
3367.09
-408.098
-64.3208
-4.29189
-921.479
18.3
118.891
-710.437
-1029.11
135.076
-3901.79
531.224
-921.474
-680.381
-485.404
-2.63343
-1376.13
-156.364
44.79
-1362.25
1567.46
645.849
-990.843
-38.3422
116.489
-31.0548
-45.4066
93.5029
-43.1037
778.26
30.2975
-459.152
214.446
-456.508
9.60302
965.279
-0.547199
-3.07222
221.197
2269.14
-1119.17
34.2622
-4116.67
14.6847
359.603
633.068
1840.26
332.739
-157.648
-467.514
-1788.36
45.6663
139.649
716.41
2169.59
-148.855
-488.896
752.379
652.497
532.285
147.3
-1912.33
77.7379
-259.118
871.591
1527.52
104.747
28.9234
98.8094
1066.12
-267.807
-180.792
1772.7
473.769
256.065
1130.97
253.395
-609.192
-125.243
-550.125
679.761
878.885
29.4266
287.586
-1227.91
169.708
1.04139
