# Supplementary material for: Understanding high pressure molecular hydrogen with a hierarchical machine-learned potential
Source: Nat Commun. 2020 Oct 6;11:5014. doi: 10.1038/s41467-020-18788-9 (PMC7538439; doi:10.1038/s41467-020-18788-9)
Supplement: Supplementary file 4 — Supplementary Data 1 [file 41467_2020_18788_MOESM4_ESM.zip › HMLP-plugin-for-LAMMPS/example/data.H2]

# Converted from POSCAR to lammps format

1152 atoms
1 atom types

0.000000   18.495642   xlo xhi
0.000000   11.674292   ylo yhi
0.000000   13.430118   zlo zhi

  0.000000    0.000000    0.000000   xy xz yz

Atoms

   1  1      7.085537 1.304635 0.326532
   2  1      7.085537 1.304635 7.041591
   3  1      7.085537 7.141781 0.326532
   4  1      7.085537 7.141781 7.041591
   5  1      0.919931 1.304635 3.684061
   6  1      0.919931 1.304635 10.399120
   7  1      0.919931 7.141781 3.684061
   8  1      0.919931 7.141781 10.399120
   9  1      7.085537 3.250351 0.326532
  10  1      7.085537 3.250351 7.041591
  11  1      7.085537 9.087496 0.326532
  12  1      7.085537 9.087496 7.041591
  13  1      0.919931 3.250351 3.684061
  14  1      0.919931 3.250351 10.399120
  15  1      0.919931 9.087496 3.684061
  16  1      0.919931 9.087496 10.399120
  17  1      7.085537 5.196066 0.326532
  18  1      7.085537 5.196066 7.041591
  19  1      7.085537 11.033212 0.326532
  20  1      7.085537 11.033212 7.041591
  21  1      0.919931 5.196066 3.684061
  22  1      0.919931 5.196066 10.399120
  23  1      0.919931 11.033212 3.684061
  24  1      0.919931 11.033212 10.399120
  25  1      16.333359 1.304635 0.326532
  26  1      16.333359 1.304635 7.041591
  27  1      16.333359 7.141781 0.326532
  28  1      16.333359 7.141781 7.041591
  29  1      10.167751 1.304635 3.684061
  30  1      10.167751 1.304635 10.399120
  31  1      10.167751 7.141781 3.684061
  32  1      10.167751 7.141781 10.399120
  33  1      16.333359 3.250351 0.326532
  34  1      16.333359 3.250351 7.041591
  35  1      16.333359 9.087496 0.326532
  36  1      16.333359 9.087496 7.041591
  37  1      10.167751 3.250351 3.684061
  38  1      10.167751 3.250351 10.399120
  39  1      10.167751 9.087496 3.684061
  40  1      10.167751 9.087496 10.399120
  41  1      16.333359 5.196066 0.326532
  42  1      16.333359 5.196066 7.041591
  43  1      16.333359 11.033212 0.326532
  44  1      16.333359 11.033212 7.041591
  45  1      10.167751 5.196066 3.684061
  46  1      10.167751 5.196066 10.399120
  47  1      10.167751 11.033212 3.684061
  48  1      10.167751 11.033212 10.399120
  49  1      14.492318 0.641080 3.030997
  50  1      14.492318 0.641080 9.746056
  51  1      14.492318 6.478226 3.030997
  52  1      14.492318 6.478226 9.746056
  53  1      8.326711 0.641080 6.388527
  54  1      8.326711 0.641080 13.103585
  55  1      8.326711 6.478226 6.388527
  56  1      8.326711 6.478226 13.103585
  57  1      14.492318 2.586795 3.030997
  58  1      14.492318 2.586795 9.746056
  59  1      14.492318 8.423942 3.030997
  60  1      14.492318 8.423942 9.746056
  61  1      8.326711 2.586795 6.388527
  62  1      8.326711 2.586795 13.103585
  63  1      8.326711 8.423942 6.388527
  64  1      8.326711 8.423942 13.103585
  65  1      14.492318 4.532511 3.030997
  66  1      14.492318 4.532511 9.746056
  67  1      14.492318 10.369657 3.030997
  68  1      14.492318 10.369657 9.746056
  69  1      8.326711 4.532511 6.388527
  70  1      8.326711 4.532511 13.103585
  71  1      8.326711 10.369657 6.388527
  72  1      8.326711 10.369657 13.103585
  73  1      5.244497 0.641080 3.030997
  74  1      5.244497 0.641080 9.746056
  75  1      5.244497 6.478226 3.030997
  76  1      5.244497 6.478226 9.746056
  77  1      17.574532 0.641080 6.388527
  78  1      17.574532 0.641080 13.103585
  79  1      17.574532 6.478226 6.388527
  80  1      17.574532 6.478226 13.103585
  81  1      5.244497 2.586795 3.030997
  82  1      5.244497 2.586795 9.746056
  83  1      5.244497 8.423942 3.030997
  84  1      5.244497 8.423942 9.746056
  85  1      17.574532 2.586795 6.388527
  86  1      17.574532 2.586795 13.103585
  87  1      17.574532 8.423942 6.388527
  88  1      17.574532 8.423942 13.103585
  89  1      5.244497 4.532511 3.030997
  90  1      5.244497 4.532511 9.746056
  91  1      5.244497 10.369657 3.030997
  92  1      5.244497 10.369657 9.746056
  93  1      17.574532 4.532511 6.388527
  94  1      17.574532 4.532511 13.103585
  95  1      17.574532 10.369657 6.388527
  96  1      17.574532 10.369657 13.103585
  97  1      17.575123 0.331778 1.352232
  98  1      17.575123 0.331778 8.067291
  99  1      17.575123 6.168924 1.352232
 100  1      17.575123 6.168924 8.067291
 101  1      11.409515 0.331778 4.709762
 102  1      11.409515 0.331778 11.424820
 103  1      11.409515 6.168924 4.709762
 104  1      11.409515 6.168924 11.424820
 105  1      17.575123 2.277493 1.352232
 106  1      17.575123 2.277493 8.067291
 107  1      17.575123 8.114638 1.352232
 108  1      17.575123 8.114638 8.067291
 109  1      11.409515 2.277493 4.709762
 110  1      11.409515 2.277493 11.424820
 111  1      11.409515 8.114638 4.709762
 112  1      11.409515 8.114638 11.424820
 113  1      17.575123 4.223208 1.352232
 114  1      17.575123 4.223208 8.067291
 115  1      17.575123 10.060353 1.352232
 116  1      17.575123 10.060353 8.067291
 117  1      11.409515 4.223208 4.709762
 118  1      11.409515 4.223208 11.424820
 119  1      11.409515 10.060353 4.709762
 120  1      11.409515 10.060353 11.424820
 121  1      8.327300 0.331778 1.352232
 122  1      8.327300 0.331778 8.067291
 123  1      8.327300 6.168924 1.352232
 124  1      8.327300 6.168924 8.067291
 125  1      2.161693 0.331778 4.709762
 126  1      2.161693 0.331778 11.424820
 127  1      2.161693 6.168924 4.709762
 128  1      2.161693 6.168924 11.424820
 129  1      8.327300 2.277493 1.352232
 130  1      8.327300 2.277493 8.067291
 131  1      8.327300 8.114638 1.352232
 132  1      8.327300 8.114638 8.067291
 133  1      2.161693 2.277493 4.709762
 134  1      2.161693 2.277493 11.424820
 135  1      2.161693 8.114638 4.709762
 136  1      2.161693 8.114638 11.424820
 137  1      8.327300 4.223208 1.352232
 138  1      8.327300 4.223208 8.067291
 139  1      8.327300 10.060353 1.352232
 140  1      8.327300 10.060353 8.067291
 141  1      2.161693 4.223208 4.709762
 142  1      2.161693 4.223208 11.424820
 143  1      2.161693 10.060353 4.709762
 144  1      2.161693 10.060353 11.424820
 145  1      4.002734 1.613938 2.005297
 146  1      4.002734 1.613938 8.720356
 147  1      4.002734 7.451084 2.005297
 148  1      4.002734 7.451084 8.720356
 149  1      16.332769 1.613938 5.362826
 150  1      16.332769 1.613938 12.077885
 151  1      16.332769 7.451084 5.362826
 152  1      16.332769 7.451084 12.077885
 153  1      4.002734 3.559653 2.005297
 154  1      4.002734 3.559653 8.720356
 155  1      4.002734 9.396799 2.005297
 156  1      4.002734 9.396799 8.720356
 157  1      16.332769 3.559653 5.362826
 158  1      16.332769 3.559653 12.077885
 159  1      16.332769 9.396799 5.362826
 160  1      16.332769 9.396799 12.077885
 161  1      4.002734 5.505368 2.005297
 162  1      4.002734 5.505368 8.720356
 163  1      4.002734 11.342514 2.005297
 164  1      4.002734 11.342514 8.720356
 165  1      16.332769 5.505368 5.362826
 166  1      16.332769 5.505368 12.077885
 167  1      16.332769 11.342514 5.362826
 168  1      16.332769 11.342514 12.077885
 169  1      13.250554 1.613938 2.005297
 170  1      13.250554 1.613938 8.720356
 171  1      13.250554 7.451084 2.005297
 172  1      13.250554 7.451084 8.720356
 173  1      7.084948 1.613938 5.362826
 174  1      7.084948 1.613938 12.077885
 175  1      7.084948 7.451084 5.362826
 176  1      7.084948 7.451084 12.077885
 177  1      13.250554 3.559653 2.005297
 178  1      13.250554 3.559653 8.720356
 179  1      13.250554 9.396799 2.005297
 180  1      13.250554 9.396799 8.720356
 181  1      7.084948 3.559653 5.362826
 182  1      7.084948 3.559653 12.077885
 183  1      7.084948 9.396799 5.362826
 184  1      7.084948 9.396799 12.077885
 185  1      13.250554 5.505368 2.005297
 186  1      13.250554 5.505368 8.720356
 187  1      13.250554 11.342514 2.005297
 188  1      13.250554 11.342514 8.720356
 189  1      7.084948 5.505368 5.362826
 190  1      7.084948 5.505368 12.077885
 191  1      7.084948 11.342514 5.362826
 192  1      7.084948 11.342514 12.077885
 193  1      6.794409 0.789576 0.760358
 194  1      6.794409 0.789576 7.475417
 195  1      6.794409 6.626722 0.760358
 196  1      6.794409 6.626722 7.475417
 197  1      0.628802 0.789576 4.117887
 198  1      0.628802 0.789576 10.832946
 199  1      0.628802 6.626722 4.117887
 200  1      0.628802 6.626722 10.832946
 201  1      6.794409 2.735291 0.760358
 202  1      6.794409 2.735291 7.475417
 203  1      6.794409 8.572436 0.760358
 204  1      6.794409 8.572436 7.475417
 205  1      0.628802 2.735291 4.117887
 206  1      0.628802 2.735291 10.832946
 207  1      0.628802 8.572436 4.117887
 208  1      0.628802 8.572436 10.832946
 209  1      6.794409 4.681005 0.760358
 210  1      6.794409 4.681005 7.475417
 211  1      6.794409 10.518151 0.760358
 212  1      6.794409 10.518151 7.475417
 213  1      0.628802 4.681005 4.117887
 214  1      0.628802 4.681005 10.832946
 215  1      0.628802 10.518151 4.117887
 216  1      0.628802 10.518151 10.832946
 217  1      16.042231 0.789576 0.760358
 218  1      16.042231 0.789576 7.475417
 219  1      16.042231 6.626722 0.760358
 220  1      16.042231 6.626722 7.475417
 221  1      9.876623 0.789576 4.117887
 222  1      9.876623 0.789576 10.832946
 223  1      9.876623 6.626722 4.117887
 224  1      9.876623 6.626722 10.832946
 225  1      16.042231 2.735291 0.760358
 226  1      16.042231 2.735291 7.475417
 227  1      16.042231 8.572436 0.760358
 228  1      16.042231 8.572436 7.475417
 229  1      9.876623 2.735291 4.117887
 230  1      9.876623 2.735291 10.832946
 231  1      9.876623 8.572436 4.117887
 232  1      9.876623 8.572436 10.832946
 233  1      16.042231 4.681005 0.760358
 234  1      16.042231 4.681005 7.475417
 235  1      16.042231 10.518151 0.760358
 236  1      16.042231 10.518151 7.475417
 237  1      9.876623 4.681005 4.117887
 238  1      9.876623 4.681005 10.832946
 239  1      9.876623 10.518151 4.117887
 240  1      9.876623 10.518151 10.832946
 241  1      14.783446 1.156140 2.597171
 242  1      14.783446 1.156140 9.312229
 243  1      14.783446 6.993286 2.597171
 244  1      14.783446 6.993286 9.312229
 245  1      8.617840 1.156140 5.954701
 246  1      8.617840 1.156140 12.669760
 247  1      8.617840 6.993286 5.954701
 248  1      8.617840 6.993286 12.669760
 249  1      14.783446 3.101855 2.597171
 250  1      14.783446 3.101855 9.312229
 251  1      14.783446 8.939001 2.597171
 252  1      14.783446 8.939001 9.312229
 253  1      8.617840 3.101855 5.954701
 254  1      8.617840 3.101855 12.669760
 255  1      8.617840 8.939001 5.954701
 256  1      8.617840 8.939001 12.669760
 257  1      14.783446 5.047570 2.597171
 258  1      14.783446 5.047570 9.312229
 259  1      14.783446 10.884715 2.597171
 260  1      14.783446 10.884715 9.312229
 261  1      8.617840 5.047570 5.954701
 262  1      8.617840 5.047570 12.669760
 263  1      8.617840 10.884715 5.954701
 264  1      8.617840 10.884715 12.669760
 265  1      5.535625 1.156140 2.597171
 266  1      5.535625 1.156140 9.312229
 267  1      5.535625 6.993286 2.597171
 268  1      5.535625 6.993286 9.312229
 269  1      17.865662 1.156140 5.954701
 270  1      17.865662 1.156140 12.669760
 271  1      17.865662 6.993286 5.954701
 272  1      17.865662 6.993286 12.669760
 273  1      5.535625 3.101855 2.597171
 274  1      5.535625 3.101855 9.312229
 275  1      5.535625 8.939001 2.597171
 276  1      5.535625 8.939001 9.312229
 277  1      17.865662 3.101855 5.954701
 278  1      17.865662 3.101855 12.669760
 279  1      17.865662 8.939001 5.954701
 280  1      17.865662 8.939001 12.669760
 281  1      5.535625 5.047570 2.597171
 282  1      5.535625 5.047570 9.312229
 283  1      5.535625 10.884715 2.597171
 284  1      5.535625 10.884715 9.312229
 285  1      17.865662 5.047570 5.954701
 286  1      17.865662 5.047570 12.669760
 287  1      17.865662 10.884715 5.954701
 288  1      17.865662 10.884715 12.669760
 289  1      17.866249 1.762433 0.918407
 290  1      17.866249 1.762433 7.633465
 291  1      17.866249 7.599578 0.918407
 292  1      17.866249 7.599578 7.633465
 293  1      11.700642 1.762433 4.275936
 294  1      11.700642 1.762433 10.990994
 295  1      11.700642 7.599578 4.275936
 296  1      11.700642 7.599578 10.990994
 297  1      17.866249 3.708149 0.918407
 298  1      17.866249 3.708149 7.633465
 299  1      17.866249 9.545295 0.918407
 300  1      17.866249 9.545295 7.633465
 301  1      11.700642 3.708149 4.275936
 302  1      11.700642 3.708149 10.990994
 303  1      11.700642 9.545295 4.275936
 304  1      11.700642 9.545295 10.990994
 305  1      17.866249 5.653864 0.918407
 306  1      17.866249 5.653864 7.633465
 307  1      17.866249 11.491010 0.918407
 308  1      17.866249 11.491010 7.633465
 309  1      11.700642 5.653864 4.275936
 310  1      11.700642 5.653864 10.990994
 311  1      11.700642 11.491010 4.275936
 312  1      11.700642 11.491010 10.990994
 313  1      8.618429 1.762433 0.918407
 314  1      8.618429 1.762433 7.633465
 315  1      8.618429 7.599578 0.918407
 316  1      8.618429 7.599578 7.633465
 317  1      2.452822 1.762433 4.275936
 318  1      2.452822 1.762433 10.990994
 319  1      2.452822 7.599578 4.275936
 320  1      2.452822 7.599578 10.990994
 321  1      8.618429 3.708149 0.918407
 322  1      8.618429 3.708149 7.633465
 323  1      8.618429 9.545295 0.918407
 324  1      8.618429 9.545295 7.633465
 325  1      2.452822 3.708149 4.275936
 326  1      2.452822 3.708149 10.990994
 327  1      2.452822 9.545295 4.275936
 328  1      2.452822 9.545295 10.990994
 329  1      8.618429 5.653864 0.918407
 330  1      8.618429 5.653864 7.633465
 331  1      8.618429 11.491010 0.918407
 332  1      8.618429 11.491010 7.633465
 333  1      2.452822 5.653864 4.275936
 334  1      2.452822 5.653864 10.990994
 335  1      2.452822 11.491010 4.275936
 336  1      2.452822 11.491010 10.990994
 337  1      3.711605 0.183282 2.439123
 338  1      3.711605 0.183282 9.154181
 339  1      3.711605 6.020428 2.439123
 340  1      3.711605 6.020428 9.154181
 341  1      16.041641 0.183282 5.796652
 342  1      16.041641 0.183282 12.511710
 343  1      16.041641 6.020428 5.796652
 344  1      16.041641 6.020428 12.511710
 345  1      3.711605 2.128997 2.439123
 346  1      3.711605 2.128997 9.154181
 347  1      3.711605 7.966143 2.439123
 348  1      3.711605 7.966143 9.154181
 349  1      16.041641 2.128997 5.796652
 350  1      16.041641 2.128997 12.511710
 351  1      16.041641 7.966143 5.796652
 352  1      16.041641 7.966143 12.511710
 353  1      3.711605 4.074713 2.439123
 354  1      3.711605 4.074713 9.154181
 355  1      3.711605 9.911859 2.439123
 356  1      3.711605 9.911859 9.154181
 357  1      16.041641 4.074713 5.796652
 358  1      16.041641 4.074713 12.511710
 359  1      16.041641 9.911859 5.796652
 360  1      16.041641 9.911859 12.511710
 361  1      12.959426 0.183282 2.439123
 362  1      12.959426 0.183282 9.154181
 363  1      12.959426 6.020428 2.439123
 364  1      12.959426 6.020428 9.154181
 365  1      6.793820 0.183282 5.796652
 366  1      6.793820 0.183282 12.511710
 367  1      6.793820 6.020428 5.796652
 368  1      6.793820 6.020428 12.511710
 369  1      12.959426 2.128997 2.439123
 370  1      12.959426 2.128997 9.154181
 371  1      12.959426 7.966143 2.439123
 372  1      12.959426 7.966143 9.154181
 373  1      6.793820 2.128997 5.796652
 374  1      6.793820 2.128997 12.511710
 375  1      6.793820 7.966143 5.796652
 376  1      6.793820 7.966143 12.511710
 377  1      12.959426 4.074713 2.439123
 378  1      12.959426 4.074713 9.154181
 379  1      12.959426 9.911859 2.439123
 380  1      12.959426 9.911859 9.154181
 381  1      6.793820 4.074713 5.796652
 382  1      6.793820 4.074713 12.511710
 383  1      6.793820 9.911859 5.796652
 384  1      6.793820 9.911859 12.511710
 385  1      5.390655 0.252811 1.410969
 386  1      5.390655 0.252811 8.126027
 387  1      5.390655 6.089957 1.410969
 388  1      5.390655 6.089957 8.126027
 389  1      17.720690 0.252811 4.768498
 390  1      17.720690 0.252811 11.483556
 391  1      17.720690 6.089957 4.768498
 392  1      17.720690 6.089957 11.483556
 393  1      5.390655 2.198526 1.410969
 394  1      5.390655 2.198526 8.126027
 395  1      5.390655 8.035672 1.410969
 396  1      5.390655 8.035672 8.126027
 397  1      17.720690 2.198526 4.768498
 398  1      17.720690 2.198526 11.483556
 399  1      17.720690 8.035672 4.768498
 400  1      17.720690 8.035672 11.483556
 401  1      5.390655 4.144241 1.410969
 402  1      5.390655 4.144241 8.126027
 403  1      5.390655 9.981386 1.410969
 404  1      5.390655 9.981386 8.126027
 405  1      17.720690 4.144241 4.768498
 406  1      17.720690 4.144241 11.483556
 407  1      17.720690 9.981386 4.768498
 408  1      17.720690 9.981386 11.483556
 409  1      14.638476 0.252811 1.410969
 410  1      14.638476 0.252811 8.126027
 411  1      14.638476 6.089957 1.410969
 412  1      14.638476 6.089957 8.126027
 413  1      8.472869 0.252811 4.768498
 414  1      8.472869 0.252811 11.483556
 415  1      8.472869 6.089957 4.768498
 416  1      8.472869 6.089957 11.483556
 417  1      14.638476 2.198526 1.410969
 418  1      14.638476 2.198526 8.126027
 419  1      14.638476 8.035672 1.410969
 420  1      14.638476 8.035672 8.126027
 421  1      8.472869 2.198526 4.768498
 422  1      8.472869 2.198526 11.483556
 423  1      8.472869 8.035672 4.768498
 424  1      8.472869 8.035672 11.483556
 425  1      14.638476 4.144241 1.410969
 426  1      14.638476 4.144241 8.126027
 427  1      14.638476 9.981386 1.410969
 428  1      14.638476 9.981386 8.126027
 429  1      8.472869 4.144241 4.768498
 430  1      8.472869 4.144241 11.483556
 431  1      8.472869 9.981386 4.768498
 432  1      8.472869 9.981386 11.483556
 433  1      16.187201 1.692905 1.946560
 434  1      16.187201 1.692905 8.661618
 435  1      16.187201 7.530051 1.946560
 436  1      16.187201 7.530051 8.661618
 437  1      10.021593 1.692905 5.304090
 438  1      10.021593 1.692905 12.019148
 439  1      10.021593 7.530051 5.304090
 440  1      10.021593 7.530051 12.019148
 441  1      16.187201 3.638620 1.946560
 442  1      16.187201 3.638620 8.661618
 443  1      16.187201 9.475765 1.946560
 444  1      16.187201 9.475765 8.661618
 445  1      10.021593 3.638620 5.304090
 446  1      10.021593 3.638620 12.019148
 447  1      10.021593 9.475765 5.304090
 448  1      10.021593 9.475765 12.019148
 449  1      16.187201 5.584334 1.946560
 450  1      16.187201 5.584334 8.661618
 451  1      16.187201 11.421480 1.946560
 452  1      16.187201 11.421480 8.661618
 453  1      10.021593 5.584334 5.304090
 454  1      10.021593 5.584334 12.019148
 455  1      10.021593 11.421480 5.304090
 456  1      10.021593 11.421480 12.019148
 457  1      6.939380 1.692905 1.946560
 458  1      6.939380 1.692905 8.661618
 459  1      6.939380 7.530051 1.946560
 460  1      6.939380 7.530051 8.661618
 461  1      0.773773 1.692905 5.304090
 462  1      0.773773 1.692905 12.019148
 463  1      0.773773 7.530051 5.304090
 464  1      0.773773 7.530051 12.019148
 465  1      6.939380 3.638620 1.946560
 466  1      6.939380 3.638620 8.661618
 467  1      6.939380 9.475765 1.946560
 468  1      6.939380 9.475765 8.661618
 469  1      0.773773 3.638620 5.304090
 470  1      0.773773 3.638620 12.019148
 471  1      0.773773 9.475765 5.304090
 472  1      0.773773 9.475765 12.019148
 473  1      6.939380 5.584334 1.946560
 474  1      6.939380 5.584334 8.661618
 475  1      6.939380 11.421480 1.946560
 476  1      6.939380 11.421480 8.661618
 477  1      0.773773 5.584334 5.304090
 478  1      0.773773 5.584334 12.019148
 479  1      0.773773 11.421480 5.304090
 480  1      0.773773 11.421480 12.019148
 481  1      0.774362 1.225668 0.267796
 482  1      0.774362 1.225668 6.982855
 483  1      0.774362 7.062814 0.267796
 484  1      0.774362 7.062814 6.982855
 485  1      13.104397 1.225668 3.625325
 486  1      13.104397 1.225668 10.340384
 487  1      13.104397 7.062814 3.625325
 488  1      13.104397 7.062814 10.340384
 489  1      0.774362 3.171383 0.267796
 490  1      0.774362 3.171383 6.982855
 491  1      0.774362 9.008529 0.267796
 492  1      0.774362 9.008529 6.982855
 493  1      13.104397 3.171383 3.625325
 494  1      13.104397 3.171383 10.340384
 495  1      13.104397 9.008529 3.625325
 496  1      13.104397 9.008529 10.340384
 497  1      0.774362 5.117099 0.267796
 498  1      0.774362 5.117099 6.982855
 499  1      0.774362 10.954244 0.267796
 500  1      0.774362 10.954244 6.982855
 501  1      13.104397 5.117099 3.625325
 502  1      13.104397 5.117099 10.340384
 503  1      13.104397 10.954244 3.625325
 504  1      13.104397 10.954244 10.340384
 505  1      10.022183 1.225668 0.267796
 506  1      10.022183 1.225668 6.982855
 507  1      10.022183 7.062814 0.267796
 508  1      10.022183 7.062814 6.982855
 509  1      3.856576 1.225668 3.625325
 510  1      3.856576 1.225668 10.340384
 511  1      3.856576 7.062814 3.625325
 512  1      3.856576 7.062814 10.340384
 513  1      10.022183 3.171383 0.267796
 514  1      10.022183 3.171383 6.982855
 515  1      10.022183 9.008529 0.267796
 516  1      10.022183 9.008529 6.982855
 517  1      3.856576 3.171383 3.625325
 518  1      3.856576 3.171383 10.340384
 519  1      3.856576 9.008529 3.625325
 520  1      3.856576 9.008529 10.340384
 521  1      10.022183 5.117099 0.267796
 522  1      10.022183 5.117099 6.982855
 523  1      10.022183 10.954244 0.267796
 524  1      10.022183 10.954244 6.982855
 525  1      3.856576 5.117099 3.625325
 526  1      3.856576 5.117099 10.340384
 527  1      3.856576 10.954244 3.625325
 528  1      3.856576 10.954244 10.340384
 529  1      2.307852 0.720047 3.089734
 530  1      2.307852 0.720047 9.804793
 531  1      2.307852 6.557193 3.089734
 532  1      2.307852 6.557193 9.804793
 533  1      14.637887 0.720047 6.447262
 534  1      14.637887 0.720047 13.162321
 535  1      14.637887 6.557193 6.447262
 536  1      14.637887 6.557193 13.162321
 537  1      2.307852 2.665762 3.089734
 538  1      2.307852 2.665762 9.804793
 539  1      2.307852 8.502908 3.089734
 540  1      2.307852 8.502908 9.804793
 541  1      14.637887 2.665762 6.447262
 542  1      14.637887 2.665762 13.162321
 543  1      14.637887 8.502908 6.447262
 544  1      14.637887 8.502908 13.162321
 545  1      2.307852 4.611478 3.089734
 546  1      2.307852 4.611478 9.804793
 547  1      2.307852 10.448624 3.089734
 548  1      2.307852 10.448624 9.804793
 549  1      14.637887 4.611478 6.447262
 550  1      14.637887 4.611478 13.162321
 551  1      14.637887 10.448624 6.447262
 552  1      14.637887 10.448624 13.162321
 553  1      11.555672 0.720047 3.089734
 554  1      11.555672 0.720047 9.804793
 555  1      11.555672 6.557193 3.089734
 556  1      11.555672 6.557193 9.804793
 557  1      5.390066 0.720047 6.447262
 558  1      5.390066 0.720047 13.162321
 559  1      5.390066 6.557193 6.447262
 560  1      5.390066 6.557193 13.162321
 561  1      11.555672 2.665762 3.089734
 562  1      11.555672 2.665762 9.804793
 563  1      11.555672 8.502908 3.089734
 564  1      11.555672 8.502908 9.804793
 565  1      5.390066 2.665762 6.447262
 566  1      5.390066 2.665762 13.162321
 567  1      5.390066 8.502908 6.447262
 568  1      5.390066 8.502908 13.162321
 569  1      11.555672 4.611478 3.089734
 570  1      11.555672 4.611478 9.804793
 571  1      11.555672 10.448624 3.089734
 572  1      11.555672 10.448624 9.804793
 573  1      5.390066 4.611478 6.447262
 574  1      5.390066 4.611478 13.162321
 575  1      5.390066 10.448624 6.447262
 576  1      5.390066 10.448624 13.162321
 577  1      5.397901 1.763192 0.818526
 578  1      5.397901 1.763192 7.533585
 579  1      5.397901 7.600338 0.818526
 580  1      5.397901 7.600338 7.533585
 581  1      17.727936 1.763192 4.176055
 582  1      17.727936 1.763192 10.891113
 583  1      17.727936 7.600338 4.176055
 584  1      17.727936 7.600338 10.891113
 585  1      5.397901 3.708907 0.818526
 586  1      5.397901 3.708907 7.533585
 587  1      5.397901 9.546053 0.818526
 588  1      5.397901 9.546053 7.533585
 589  1      17.727936 3.708907 4.176055
 590  1      17.727936 3.708907 10.891113
 591  1      17.727936 9.546053 4.176055
 592  1      17.727936 9.546053 10.891113
 593  1      5.397901 5.654623 0.818526
 594  1      5.397901 5.654623 7.533585
 595  1      5.397901 11.491769 0.818526
 596  1      5.397901 11.491769 7.533585
 597  1      17.727936 5.654623 4.176055
 598  1      17.727936 5.654623 10.891113
 599  1      17.727936 11.491769 4.176055
 600  1      17.727936 11.491769 10.891113
 601  1      14.645722 1.763192 0.818526
 602  1      14.645722 1.763192 7.533585
 603  1      14.645722 7.600338 0.818526
 604  1      14.645722 7.600338 7.533585
 605  1      8.480115 1.763192 4.176055
 606  1      8.480115 1.763192 10.891113
 607  1      8.480115 7.600338 4.176055
 608  1      8.480115 7.600338 10.891113
 609  1      14.645722 3.708907 0.818526
 610  1      14.645722 3.708907 7.533585
 611  1      14.645722 9.546053 0.818526
 612  1      14.645722 9.546053 7.533585
 613  1      8.480115 3.708907 4.176055
 614  1      8.480115 3.708907 10.891113
 615  1      8.480115 9.546053 4.176055
 616  1      8.480115 9.546053 10.891113
 617  1      14.645722 5.654623 0.818526
 618  1      14.645722 5.654623 7.533585
 619  1      14.645722 11.491769 0.818526
 620  1      14.645722 11.491769 7.533585
 621  1      8.480115 5.654623 4.176055
 622  1      8.480115 5.654623 10.891113
 623  1      8.480115 11.491769 4.176055
 624  1      8.480115 11.491769 10.891113
 625  1      16.179955 0.182523 2.539004
 626  1      16.179955 0.182523 9.254063
 627  1      16.179955 6.019669 2.539004
 628  1      16.179955 6.019669 9.254063
 629  1      10.014348 0.182523 5.896533
 630  1      10.014348 0.182523 12.611591
 631  1      10.014348 6.019669 5.896533
 632  1      10.014348 6.019669 12.611591
 633  1      16.179955 2.128239 2.539004
 634  1      16.179955 2.128239 9.254063
 635  1      16.179955 7.965385 2.539004
 636  1      16.179955 7.965385 9.254063
 637  1      10.014348 2.128239 5.896533
 638  1      10.014348 2.128239 12.611591
 639  1      10.014348 7.965385 5.896533
 640  1      10.014348 7.965385 12.611591
 641  1      16.179955 4.073954 2.539004
 642  1      16.179955 4.073954 9.254063
 643  1      16.179955 9.911099 2.539004
 644  1      16.179955 9.911099 9.254063
 645  1      10.014348 4.073954 5.896533
 646  1      10.014348 4.073954 12.611591
 647  1      10.014348 9.911099 5.896533
 648  1      10.014348 9.911099 12.611591
 649  1      6.932134 0.182523 2.539004
 650  1      6.932134 0.182523 9.254063
 651  1      6.932134 6.019669 2.539004
 652  1      6.932134 6.019669 9.254063
 653  1      0.766527 0.182523 5.896533
 654  1      0.766527 0.182523 12.611591
 655  1      0.766527 6.019669 5.896533
 656  1      0.766527 6.019669 12.611591
 657  1      6.932134 2.128239 2.539004
 658  1      6.932134 2.128239 9.254063
 659  1      6.932134 7.965385 2.539004
 660  1      6.932134 7.965385 9.254063
 661  1      0.766527 2.128239 5.896533
 662  1      0.766527 2.128239 12.611591
 663  1      0.766527 7.965385 5.896533
 664  1      0.766527 7.965385 12.611591
 665  1      6.932134 4.073954 2.539004
 666  1      6.932134 4.073954 9.254063
 667  1      6.932134 9.911099 2.539004
 668  1      6.932134 9.911099 9.254063
 669  1      0.766527 4.073954 5.896533
 670  1      0.766527 4.073954 12.611591
 671  1      0.766527 9.911099 5.896533
 672  1      0.766527 9.911099 12.611591
 673  1      0.767116 0.790334 0.860239
 674  1      0.767116 0.790334 7.575298
 675  1      0.767116 6.627480 0.860239
 676  1      0.767116 6.627480 7.575298
 677  1      13.097150 0.790334 4.217768
 678  1      13.097150 0.790334 10.932827
 679  1      13.097150 6.627480 4.217768
 680  1      13.097150 6.627480 10.932827
 681  1      0.767116 2.736050 0.860239
 682  1      0.767116 2.736050 7.575298
 683  1      0.767116 8.573195 0.860239
 684  1      0.767116 8.573195 7.575298
 685  1      13.097150 2.736050 4.217768
 686  1      13.097150 2.736050 10.932827
 687  1      13.097150 8.573195 4.217768
 688  1      13.097150 8.573195 10.932827
 689  1      0.767116 4.681765 0.860239
 690  1      0.767116 4.681765 7.575298
 691  1      0.767116 10.518910 0.860239
 692  1      0.767116 10.518910 7.575298
 693  1      13.097150 4.681765 4.217768
 694  1      13.097150 4.681765 10.932827
 695  1      13.097150 10.518910 4.217768
 696  1      13.097150 10.518910 10.932827
 697  1      10.014937 0.790334 0.860239
 698  1      10.014937 0.790334 7.575298
 699  1      10.014937 6.627480 0.860239
 700  1      10.014937 6.627480 7.575298
 701  1      3.849331 0.790334 4.217768
 702  1      3.849331 0.790334 10.932827
 703  1      3.849331 6.627480 4.217768
 704  1      3.849331 6.627480 10.932827
 705  1      10.014937 2.736050 0.860239
 706  1      10.014937 2.736050 7.575298
 707  1      10.014937 8.573195 0.860239
 708  1      10.014937 8.573195 7.575298
 709  1      3.849331 2.736050 4.217768
 710  1      3.849331 2.736050 10.932827
 711  1      3.849331 8.573195 4.217768
 712  1      3.849331 8.573195 10.932827
 713  1      10.014937 4.681765 0.860239
 714  1      10.014937 4.681765 7.575298
 715  1      10.014937 10.518910 0.860239
 716  1      10.014937 10.518910 7.575298
 717  1      3.849331 4.681765 4.217768
 718  1      3.849331 4.681765 10.932827
 719  1      3.849331 10.518910 4.217768
 720  1      3.849331 10.518910 10.932827
 721  1      2.315098 1.155381 2.497290
 722  1      2.315098 1.155381 9.212349
 723  1      2.315098 6.992527 2.497290
 724  1      2.315098 6.992527 9.212349
 725  1      14.645133 1.155381 5.854819
 726  1      14.645133 1.155381 12.569879
 727  1      14.645133 6.992527 5.854819
 728  1      14.645133 6.992527 12.569879
 729  1      2.315098 3.101096 2.497290
 730  1      2.315098 3.101096 9.212349
 731  1      2.315098 8.938242 2.497290
 732  1      2.315098 8.938242 9.212349
 733  1      14.645133 3.101096 5.854819
 734  1      14.645133 3.101096 12.569879
 735  1      14.645133 8.938242 5.854819
 736  1      14.645133 8.938242 12.569879
 737  1      2.315098 5.046812 2.497290
 738  1      2.315098 5.046812 9.212349
 739  1      2.315098 10.883958 2.497290
 740  1      2.315098 10.883958 9.212349
 741  1      14.645133 5.046812 5.854819
 742  1      14.645133 5.046812 12.569879
 743  1      14.645133 10.883958 5.854819
 744  1      14.645133 10.883958 12.569879
 745  1      11.562918 1.155381 2.497290
 746  1      11.562918 1.155381 9.212349
 747  1      11.562918 6.992527 2.497290
 748  1      11.562918 6.992527 9.212349
 749  1      5.397311 1.155381 5.854819
 750  1      5.397311 1.155381 12.569879
 751  1      5.397311 6.992527 5.854819
 752  1      5.397311 6.992527 12.569879
 753  1      11.562918 3.101096 2.497290
 754  1      11.562918 3.101096 9.212349
 755  1      11.562918 8.938242 2.497290
 756  1      11.562918 8.938242 9.212349
 757  1      5.397311 3.101096 5.854819
 758  1      5.397311 3.101096 12.569879
 759  1      5.397311 8.938242 5.854819
 760  1      5.397311 8.938242 12.569879
 761  1      11.562918 5.046812 2.497290
 762  1      11.562918 5.046812 9.212349
 763  1      11.562918 10.883958 2.497290
 764  1      11.562918 10.883958 9.212349
 765  1      5.397311 5.046812 5.854819
 766  1      5.397311 5.046812 12.569879
 767  1      5.397311 10.883958 5.854819
 768  1      5.397311 10.883958 12.569879
 769  1      4.121159 0.745068 0.655700
 770  1      4.121159 0.745068 7.370759
 771  1      4.121159 6.582214 0.655700
 772  1      4.121159 6.582214 7.370759
 773  1      16.451193 0.745068 4.013230
 774  1      16.451193 0.745068 10.728289
 775  1      16.451193 6.582214 4.013230
 776  1      16.451193 6.582214 10.728289
 777  1      4.121159 2.690783 0.655700
 778  1      4.121159 2.690783 7.370759
 779  1      4.121159 8.527928 0.655700
 780  1      4.121159 8.527928 7.370759
 781  1      16.451193 2.690783 4.013230
 782  1      16.451193 2.690783 10.728289
 783  1      16.451193 8.527928 4.013230
 784  1      16.451193 8.527928 10.728289
 785  1      4.121159 4.636498 0.655700
 786  1      4.121159 4.636498 7.370759
 787  1      4.121159 10.473644 0.655700
 788  1      4.121159 10.473644 7.370759
 789  1      16.451193 4.636498 4.013230
 790  1      16.451193 4.636498 10.728289
 791  1      16.451193 10.473644 4.013230
 792  1      16.451193 10.473644 10.728289
 793  1      13.368979 0.745068 0.655700
 794  1      13.368979 0.745068 7.370759
 795  1      13.368979 6.582214 0.655700
 796  1      13.368979 6.582214 7.370759
 797  1      7.203372 0.745068 4.013230
 798  1      7.203372 0.745068 10.728289
 799  1      7.203372 6.582214 4.013230
 800  1      7.203372 6.582214 10.728289
 801  1      13.368979 2.690783 0.655700
 802  1      13.368979 2.690783 7.370759
 803  1      13.368979 8.527928 0.655700
 804  1      13.368979 8.527928 7.370759
 805  1      7.203372 2.690783 4.013230
 806  1      7.203372 2.690783 10.728289
 807  1      7.203372 8.527928 4.013230
 808  1      7.203372 8.527928 10.728289
 809  1      13.368979 4.636498 0.655700
 810  1      13.368979 4.636498 7.370759
 811  1      13.368979 10.473644 0.655700
 812  1      13.368979 10.473644 7.370759
 813  1      7.203372 4.636498 4.013230
 814  1      7.203372 4.636498 10.728289
 815  1      7.203372 10.473644 4.013230
 816  1      7.203372 10.473644 10.728289
 817  1      17.456696 1.200647 2.701829
 818  1      17.456696 1.200647 9.416888
 819  1      17.456696 7.037793 2.701829
 820  1      17.456696 7.037793 9.416888
 821  1      11.291089 1.200647 6.059358
 822  1      11.291089 1.200647 12.774417
 823  1      11.291089 7.037793 6.059358
 824  1      11.291089 7.037793 12.774417
 825  1      17.456696 3.146363 2.701829
 826  1      17.456696 3.146363 9.416888
 827  1      17.456696 8.983509 2.701829
 828  1      17.456696 8.983509 9.416888
 829  1      11.291089 3.146363 6.059358
 830  1      11.291089 3.146363 12.774417
 831  1      11.291089 8.983509 6.059358
 832  1      11.291089 8.983509 12.774417
 833  1      17.456696 5.092078 2.701829
 834  1      17.456696 5.092078 9.416888
 835  1      17.456696 10.929224 2.701829
 836  1      17.456696 10.929224 9.416888
 837  1      11.291089 5.092078 6.059358
 838  1      11.291089 5.092078 12.774417
 839  1      11.291089 10.929224 6.059358
 840  1      11.291089 10.929224 12.774417
 841  1      8.208876 1.200647 2.701829
 842  1      8.208876 1.200647 9.416888
 843  1      8.208876 7.037793 2.701829
 844  1      8.208876 7.037793 9.416888
 845  1      2.043269 1.200647 6.059358
 846  1      2.043269 1.200647 12.774417
 847  1      2.043269 7.037793 6.059358
 848  1      2.043269 7.037793 12.774417
 849  1      8.208876 3.146363 2.701829
 850  1      8.208876 3.146363 9.416888
 851  1      8.208876 8.983509 2.701829
 852  1      8.208876 8.983509 9.416888
 853  1      2.043269 3.146363 6.059358
 854  1      2.043269 3.146363 12.774417
 855  1      2.043269 8.983509 6.059358
 856  1      2.043269 8.983509 12.774417
 857  1      8.208876 5.092078 2.701829
 858  1      8.208876 5.092078 9.416888
 859  1      8.208876 10.929224 2.701829
 860  1      8.208876 10.929224 9.416888
 861  1      2.043269 5.092078 6.059358
 862  1      2.043269 5.092078 12.774417
 863  1      2.043269 10.929224 6.059358
 864  1      2.043269 10.929224 12.774417
 865  1      2.043858 1.717926 1.023065
 866  1      2.043858 1.717926 7.738124
 867  1      2.043858 7.555072 1.023065
 868  1      2.043858 7.555072 7.738124
 869  1      14.373893 1.717926 4.380593
 870  1      14.373893 1.717926 11.095653
 871  1      14.373893 7.555072 4.380593
 872  1      14.373893 7.555072 11.095653
 873  1      2.043858 3.663641 1.023065
 874  1      2.043858 3.663641 7.738124
 875  1      2.043858 9.500787 1.023065
 876  1      2.043858 9.500787 7.738124
 877  1      14.373893 3.663641 4.380593
 878  1      14.373893 3.663641 11.095653
 879  1      14.373893 9.500787 4.380593
 880  1      14.373893 9.500787 11.095653
 881  1      2.043858 5.609355 1.023065
 882  1      2.043858 5.609355 7.738124
 883  1      2.043858 11.446502 1.023065
 884  1      2.043858 11.446502 7.738124
 885  1      14.373893 5.609355 4.380593
 886  1      14.373893 5.609355 11.095653
 887  1      14.373893 11.446502 4.380593
 888  1      14.373893 11.446502 11.095653
 889  1      11.291680 1.717926 1.023065
 890  1      11.291680 1.717926 7.738124
 891  1      11.291680 7.555072 1.023065
 892  1      11.291680 7.555072 7.738124
 893  1      5.126073 1.717926 4.380593
 894  1      5.126073 1.717926 11.095653
 895  1      5.126073 7.555072 4.380593
 896  1      5.126073 7.555072 11.095653
 897  1      11.291680 3.663641 1.023065
 898  1      11.291680 3.663641 7.738124
 899  1      11.291680 9.500787 1.023065
 900  1      11.291680 9.500787 7.738124
 901  1      5.126073 3.663641 4.380593
 902  1      5.126073 3.663641 11.095653
 903  1      5.126073 9.500787 4.380593
 904  1      5.126073 9.500787 11.095653
 905  1      11.291680 5.609355 1.023065
 906  1      11.291680 5.609355 7.738124
 907  1      11.291680 11.446502 1.023065
 908  1      11.291680 11.446502 7.738124
 909  1      5.126073 5.609355 4.380593
 910  1      5.126073 5.609355 11.095653
 911  1      5.126073 11.446502 4.380593
 912  1      5.126073 11.446502 11.095653
 913  1      1.038356 0.227790 2.334465
 914  1      1.038356 0.227790 9.049523
 915  1      1.038356 6.064936 2.334465
 916  1      1.038356 6.064936 9.049523
 917  1      13.368390 0.227790 5.691994
 918  1      13.368390 0.227790 12.407053
 919  1      13.368390 6.064936 5.691994
 920  1      13.368390 6.064936 12.407053
 921  1      1.038356 2.173505 2.334465
 922  1      1.038356 2.173505 9.049523
 923  1      1.038356 8.010651 2.334465
 924  1      1.038356 8.010651 9.049523
 925  1      13.368390 2.173505 5.691994
 926  1      13.368390 2.173505 12.407053
 927  1      13.368390 8.010651 5.691994
 928  1      13.368390 8.010651 12.407053
 929  1      1.038356 4.119220 2.334465
 930  1      1.038356 4.119220 9.049523
 931  1      1.038356 9.956366 2.334465
 932  1      1.038356 9.956366 9.049523
 933  1      13.368390 4.119220 5.691994
 934  1      13.368390 4.119220 12.407053
 935  1      13.368390 9.956366 5.691994
 936  1      13.368390 9.956366 12.407053
 937  1      10.286175 0.227790 2.334465
 938  1      10.286175 0.227790 9.049523
 939  1      10.286175 6.064936 2.334465
 940  1      10.286175 6.064936 9.049523
 941  1      4.120569 0.227790 5.691994
 942  1      4.120569 0.227790 12.407053
 943  1      4.120569 6.064936 5.691994
 944  1      4.120569 6.064936 12.407053
 945  1      10.286175 2.173505 2.334465
 946  1      10.286175 2.173505 9.049523
 947  1      10.286175 8.010651 2.334465
 948  1      10.286175 8.010651 9.049523
 949  1      4.120569 2.173505 5.691994
 950  1      4.120569 2.173505 12.407053
 951  1      4.120569 8.010651 5.691994
 952  1      4.120569 8.010651 12.407053
 953  1      10.286175 4.119220 2.334465
 954  1      10.286175 4.119220 9.049523
 955  1      10.286175 9.956366 2.334465
 956  1      10.286175 9.956366 9.049523
 957  1      4.120569 4.119220 5.691994
 958  1      4.120569 4.119220 12.407053
 959  1      4.120569 9.956366 5.691994
 960  1      4.120569 9.956366 12.407053
 961  1      3.570889 1.182735 0.446080
 962  1      3.570889 1.182735 7.161139
 963  1      3.570889 7.019881 0.446080
 964  1      3.570889 7.019881 7.161139
 965  1      15.900923 1.182735 3.803609
 966  1      15.900923 1.182735 10.518668
 967  1      15.900923 7.019881 3.803609
 968  1      15.900923 7.019881 10.518668
 969  1      3.570889 3.128451 0.446080
 970  1      3.570889 3.128451 7.161139
 971  1      3.570889 8.965597 0.446080
 972  1      3.570889 8.965597 7.161139
 973  1      15.900923 3.128451 3.803609
 974  1      15.900923 3.128451 10.518668
 975  1      15.900923 8.965597 3.803609
 976  1      15.900923 8.965597 10.518668
 977  1      3.570889 5.074165 0.446080
 978  1      3.570889 5.074165 7.161139
 979  1      3.570889 10.911311 0.446080
 980  1      3.570889 10.911311 7.161139
 981  1      15.900923 5.074165 3.803609
 982  1      15.900923 5.074165 10.518668
 983  1      15.900923 10.911311 3.803609
 984  1      15.900923 10.911311 10.518668
 985  1      12.818709 1.182735 0.446080
 986  1      12.818709 1.182735 7.161139
 987  1      12.818709 7.019881 0.446080
 988  1      12.818709 7.019881 7.161139
 989  1      6.653101 1.182735 3.803609
 990  1      6.653101 1.182735 10.518668
 991  1      6.653101 7.019881 3.803609
 992  1      6.653101 7.019881 10.518668
 993  1      12.818709 3.128451 0.446080
 994  1      12.818709 3.128451 7.161139
 995  1      12.818709 8.965597 0.446080
 996  1      12.818709 8.965597 7.161139
 997  1      6.653101 3.128451 3.803609
 998  1      6.653101 3.128451 10.518668
 999  1      6.653101 8.965597 3.803609
1000  1      6.653101 8.965597 10.518668
1001  1      12.818709 5.074165 0.446080
1002  1      12.818709 5.074165 7.161139
1003  1      12.818709 10.911311 0.446080
1004  1      12.818709 10.911311 7.161139
1005  1      6.653101 5.074165 3.803609
1006  1      6.653101 5.074165 10.518668
1007  1      6.653101 10.911311 3.803609
1008  1      6.653101 10.911311 10.518668
1009  1      18.006966 0.762980 2.911450
1010  1      18.006966 0.762980 9.626509
1011  1      18.006966 6.600125 2.911450
1012  1      18.006966 6.600125 9.626509
1013  1      11.841359 0.762980 6.268979
1014  1      11.841359 0.762980 12.984037
1015  1      11.841359 6.600125 6.268979
1016  1      11.841359 6.600125 12.984037
1017  1      18.006966 2.708695 2.911450
1018  1      18.006966 2.708695 9.626509
1019  1      18.006966 8.545840 2.911450
1020  1      18.006966 8.545840 9.626509
1021  1      11.841359 2.708695 6.268979
1022  1      11.841359 2.708695 12.984037
1023  1      11.841359 8.545840 6.268979
1024  1      11.841359 8.545840 12.984037
1025  1      18.006966 4.654411 2.911450
1026  1      18.006966 4.654411 9.626509
1027  1      18.006966 10.491556 2.911450
1028  1      18.006966 10.491556 9.626509
1029  1      11.841359 4.654411 6.268979
1030  1      11.841359 4.654411 12.984037
1031  1      11.841359 10.491556 6.268979
1032  1      11.841359 10.491556 12.984037
1033  1      8.759146 0.762980 2.911450
1034  1      8.759146 0.762980 9.626509
1035  1      8.759146 6.600125 2.911450
1036  1      8.759146 6.600125 9.626509
1037  1      2.593539 0.762980 6.268979
1038  1      2.593539 0.762980 12.984037
1039  1      2.593539 6.600125 6.268979
1040  1      2.593539 6.600125 12.984037
1041  1      8.759146 2.708695 2.911450
1042  1      8.759146 2.708695 9.626509
1043  1      8.759146 8.545840 2.911450
1044  1      8.759146 8.545840 9.626509
1045  1      2.593539 2.708695 6.268979
1046  1      2.593539 2.708695 12.984037
1047  1      2.593539 8.545840 6.268979
1048  1      2.593539 8.545840 12.984037
1049  1      8.759146 4.654411 2.911450
1050  1      8.759146 4.654411 9.626509
1051  1      8.759146 10.491556 2.911450
1052  1      8.759146 10.491556 9.626509
1053  1      2.593539 4.654411 6.268979
1054  1      2.593539 4.654411 12.984037
1055  1      2.593539 10.491556 6.268979
1056  1      2.593539 10.491556 12.984037
1057  1      2.594128 0.209878 1.232685
1058  1      2.594128 0.209878 7.947744
1059  1      2.594128 6.047024 1.232685
1060  1      2.594128 6.047024 7.947744
1061  1      14.924163 0.209878 4.590214
1062  1      14.924163 0.209878 11.305272
1063  1      14.924163 6.047024 4.590214
1064  1      14.924163 6.047024 11.305272
1065  1      2.594128 2.155593 1.232685
1066  1      2.594128 2.155593 7.947744
1067  1      2.594128 7.992739 1.232685
1068  1      2.594128 7.992739 7.947744
1069  1      14.924163 2.155593 4.590214
1070  1      14.924163 2.155593 11.305272
1071  1      14.924163 7.992739 4.590214
1072  1      14.924163 7.992739 11.305272
1073  1      2.594128 4.101308 1.232685
1074  1      2.594128 4.101308 7.947744
1075  1      2.594128 9.938454 1.232685
1076  1      2.594128 9.938454 7.947744
1077  1      14.924163 4.101308 4.590214
1078  1      14.924163 4.101308 11.305272
1079  1      14.924163 9.938454 4.590214
1080  1      14.924163 9.938454 11.305272
1081  1      11.841949 0.209878 1.232685
1082  1      11.841949 0.209878 7.947744
1083  1      11.841949 6.047024 1.232685
1084  1      11.841949 6.047024 7.947744
1085  1      5.676342 0.209878 4.590214
1086  1      5.676342 0.209878 11.305272
1087  1      5.676342 6.047024 4.590214
1088  1      5.676342 6.047024 11.305272
1089  1      11.841949 2.155593 1.232685
1090  1      11.841949 2.155593 7.947744
1091  1      11.841949 7.992739 1.232685
1092  1      11.841949 7.992739 7.947744
1093  1      5.676342 2.155593 4.590214
1094  1      5.676342 2.155593 11.305272
1095  1      5.676342 7.992739 4.590214
1096  1      5.676342 7.992739 11.305272
1097  1      11.841949 4.101308 1.232685
1098  1      11.841949 4.101308 7.947744
1099  1      11.841949 9.938454 1.232685
1100  1      11.841949 9.938454 7.947744
1101  1      5.676342 4.101308 4.590214
1102  1      5.676342 4.101308 11.305272
1103  1      5.676342 9.938454 4.590214
1104  1      5.676342 9.938454 11.305272
1105  1      0.488086 1.735838 2.124844
1106  1      0.488086 1.735838 8.839903
1107  1      0.488086 7.572984 2.124844
1108  1      0.488086 7.572984 8.839903
1109  1      12.818121 1.735838 5.482374
1110  1      12.818121 1.735838 12.197433
1111  1      12.818121 7.572984 5.482374
1112  1      12.818121 7.572984 12.197433
1113  1      0.488086 3.681553 2.124844
1114  1      0.488086 3.681553 8.839903
1115  1      0.488086 9.518699 2.124844
1116  1      0.488086 9.518699 8.839903
1117  1      12.818121 3.681553 5.482374
1118  1      12.818121 3.681553 12.197433
1119  1      12.818121 9.518699 5.482374
1120  1      12.818121 9.518699 12.197433
1121  1      0.488086 5.627268 2.124844
1122  1      0.488086 5.627268 8.839903
1123  1      0.488086 11.464413 2.124844
1124  1      0.488086 11.464413 8.839903
1125  1      12.818121 5.627268 5.482374
1126  1      12.818121 5.627268 12.197433
1127  1      12.818121 11.464413 5.482374
1128  1      12.818121 11.464413 12.197433
1129  1      9.735906 1.735838 2.124844
1130  1      9.735906 1.735838 8.839903
1131  1      9.735906 7.572984 2.124844
1132  1      9.735906 7.572984 8.839903
1133  1      3.570300 1.735838 5.482374
1134  1      3.570300 1.735838 12.197433
1135  1      3.570300 7.572984 5.482374
1136  1      3.570300 7.572984 12.197433
1137  1      9.735906 3.681553 2.124844
1138  1      9.735906 3.681553 8.839903
1139  1      9.735906 9.518699 2.124844
1140  1      9.735906 9.518699 8.839903
1141  1      3.570300 3.681553 5.482374
1142  1      3.570300 3.681553 12.197433
1143  1      3.570300 9.518699 5.482374
1144  1      3.570300 9.518699 12.197433
1145  1      9.735906 5.627268 2.124844
1146  1      9.735906 5.627268 8.839903
1147  1      9.735906 11.464413 2.124844
1148  1      9.735906 11.464413 8.839903
1149  1      3.570300 5.627268 5.482374
1150  1      3.570300 5.627268 12.197433
1151  1      3.570300 11.464413 5.482374
1152  1      3.570300 11.464413 12.197433
