# Supplementary material for: Understanding high pressure molecular hydrogen with a hierarchical machine-learned potential
Source: Nat Commun. 2020 Oct 6;11:5014. doi: 10.1038/s41467-020-18788-9 (PMC7538439; doi:10.1038/s41467-020-18788-9)
Supplement: Supplementary file 4 — Supplementary Data 1 [file 41467_2020_18788_MOESM4_ESM.zip › HMLP-plugin-for-LAMMPS/example/in.lammps]

#################
#---Variables---#
#################

variable	t equal 50
variable	p equal 1000000
variable	pGPa equal ${p}/10000
variable	out_freq string 1
variable	dump_freq string 100
variable	jobname string H2-${pGPa}GPa-${t}K
variable	run_length string 10000

######################
#---Initialization---#
######################

units		metal
boundary	p p p
atom_style	atomic

######################
#---Box & topology---#
######################

read_data	data.H2
timestep	0.0005
mass		1 1.02

####################
#---Energy Stuff---#
####################

pair_style	ml/energy 1 -1.5
pair_coeff	* * Param_ML_pot.txt BondPair.txt H

neighbor	2.0 bin
neigh_modify	every 1 delay 0 check no

thermo_style	custom step time temp pe ke etotal density press pxx pyy pzz vol lx ly lz
thermo		${out_freq}

velocity        all  create $t 4981299  dist gaussian


################
#---Data run---#
################

restart	100 run.restart1 run.restart2
fix		1 all npt temp $t $t 0.01 iso $p $p 0.1 drag 0.2
dump		xyz all xyz ${dump_freq} ${jobname}.xyz

run		${run_length}

write_data	data.${jobname}
